# Supplementary material for: 3-(1,2-Di-p-tolyl­vin­yl)-2-methyl-1H-indole
Source: Acta Crystallogr Sect E Struct Rep Online. 2012 May 19;68(Pt 6):o1815. doi: 10.1107/S1600536812021617 (PMC3379389; doi:10.1107/S1600536812021617)
Supplement: Supplementary file 1 [file e-68-o1815-sup1.cif]

##############################################################################
#                                                                            #
# This CIF contains the data in a paper accepted for publication in          #
# Acta Crystallographica Section E. It conforms to the requirements of       #
# Notes for Authors for Acta Crystallographica Section E, and has been       #
# peer reviewed under the auspices of the IUCr Commission on Journals.       #
#                                                                            #
# Full details of the Crystallographic Information File format               #
# are given in the paper "The Crystallographic Information File (CIF):       #
# a New Standard Archive File for Crystallography" by S. R. Hall, F. H.      #
# Allen and I. D. Brown [Acta Cryst. (1991), A47, 655-685].                  #
#                                                                            #
# The current version of the core CIF dictionary is obtainable from          #
# ftp://ftp.iucr.org/pub/cif_core.dic.                                       #
#                                                                            #
# Software is freely available for graphical display of the structure(s)     #
# in this CIF. For information consult the CIF software page                 #
# http://www.iucr.org/resources/cif/software.                                #
#                                                                            #
# This file may be used for bona fide research purposes within the           #
# scientific community so long as proper attribution is given to the journal # 
# article from which it was obtained.                                        #
#                                                                            #
##############################################################################
data_I
_audit_creation_method     SHELXL-97
_chemical_name_systematic
;
3-(1,2-Di-<i>p</i>-tolylvinyl)-2-methyl-1<i>H</i>-indole
;
_chemical_name_common     3-(1,2-Di-p-tolyl-vinyl)-2-methyl-1H-indole
_chemical_formula_moiety     'C25 H23 N'
_chemical_formula_sum     'C25 H23 N'
_chemical_formula_iupac     'C25 H23 N'
_chemical_formula_weight     337.44
_chemical_melting_point     ?
_symmetry_cell_setting     monoclinic
_symmetry_space_group_name_H-M     'C 2/c'
_symmetry_space_group_name_hall     '-C 2yc'
loop_
    _symmetry_equiv_pos_as_xyz
    'x, y, z'
    '-x, y, -z+1/2'
    'x+1/2, y+1/2, z'
    '-x+1/2, y+1/2, -z+1/2'
    '-x, -y, -z'
    'x, -y, z-1/2'
    '-x+1/2, -y+1/2, -z'
    'x+1/2, -y+1/2, z-1/2'
_cell_length_a     25.684(6)
_cell_length_b     9.911(2)
_cell_length_c     16.739(4)
_cell_angle_alpha     90.00
_cell_angle_beta     112.646(5)
_cell_angle_gamma     90.00
_cell_volume     3932.7(16)
_cell_formula_units_Z     8
_cell_measurement_reflns_used     4931
_cell_measurement_theta_min     1.72
_cell_measurement_theta_max     28.50
_cell_measurement_temperature     298(2)
_exptl_crystal_description     block
_exptl_crystal_colour     colourless
_exptl_crystal_size_max     0.20
_exptl_crystal_size_mid     0.18
_exptl_crystal_size_min     0.15
_exptl_crystal_density_diffrn     1.140
_exptl_crystal_density_meas     ?
_exptl_crystal_density_method     'not measured'
_exptl_crystal_F_000     1440
_exptl_absorpt_coefficient_mu     0.065
_exptl_absorpt_correction_type     none
_exptl_absorpt_process_details     ?
_exptl_absorpt_correction_T_min     ?
_exptl_absorpt_correction_T_max     ?
_exptl_special_details     ?
_diffrn_ambient_temperature     298(2)
_diffrn_radiation_type     MoK\a
_diffrn_radiation_wavelength     0.71073
_diffrn_radiation_source     'fine-focus sealed tube'
_diffrn_radiation_monochromator     graphite
_diffrn_measurement_device_type     'Bruker SMART APEXII area-detector'
_diffrn_measurement_method     '\w and \f scans'
_diffrn_detector_area_resol_mean     ?
_diffrn_reflns_number     17685
_diffrn_reflns_av_R_equivalents     0.0408
_diffrn_reflns_av_sigmaI/netI     0.0392
_diffrn_reflns_theta_min     1.72
_diffrn_reflns_theta_max     28.50
_diffrn_reflns_theta_full     28.50
_diffrn_measured_fraction_theta_max     0.986
_diffrn_measured_fraction_theta_full     0.986
_diffrn_reflns_limit_h_min     -30
_diffrn_reflns_limit_h_max     34
_diffrn_reflns_limit_k_min     -13
_diffrn_reflns_limit_k_max     7
_diffrn_reflns_limit_l_min     -22
_diffrn_reflns_limit_l_max     21
_diffrn_standards_number     ?
_diffrn_standards_interval_count     ?
_diffrn_standards_interval_time     ?
_diffrn_standards_decay_%     ?
_refine_special_details
;
Refinement of <i>F</i>^2^ against ALL reflections. The weighted <i>R</i>-factor
<i>wR</i> and goodness of fit <i>S</i> are based on <i>F</i>^2^, conventional
<i>R</i>-factors <i>R</i> are based on <i>F</i>, with <i>F</i> set to zero for
negative <i>F</i>^2^. The threshold expression of <i>F</i>^2^ >
\s(<i>F</i>^2^) is used only for calculating <i>R</i>-factors(gt) <i>etc</i>.
and is not relevant to the choice of reflections for refinement.
<i>R</i>-factors based on <i>F</i>^2^ are statistically about twice as large
as those based on <i>F</i>, and <i>R</i>- factors based on ALL data will be
even larger.
;
_reflns_number_total     4931
_reflns_number_gt     3008
_reflns_threshold_expression     I>2\s(I)
_refine_ls_structure_factor_coef     Fsqd
_refine_ls_matrix_type     full
_refine_ls_R_factor_all     0.0878
_refine_ls_R_factor_gt     0.0500
_refine_ls_wR_factor_gt     0.1334
_refine_ls_wR_factor_ref     0.1590
_refine_ls_goodness_of_fit_ref     1.019
_refine_ls_restrained_S_all     1.019
_refine_ls_number_reflns     4931
_refine_ls_number_parameters     238
_refine_ls_number_restraints     0
_refine_ls_hydrogen_treatment     constr
_refine_ls_weighting_scheme     calc
_refine_ls_weighting_details
         'calc w=1/[\s^2^(Fo^2^)+(0.0719P)^2^+0.9275P] where P=(Fo^2^+2Fc^2^)/3'
_atom_sites_solution_hydrogens     geom
_atom_sites_solution_primary     direct
_atom_sites_solution_secondary     difmap
_refine_ls_shift/su_max     0.004
_refine_ls_shift/su_mean     0.000
_refine_diff_density_max     0.183
_refine_diff_density_min     -0.144
_refine_ls_extinction_method     none
_refine_ls_extinction_coef     ?
loop_
    _atom_type_symbol
    _atom_type_description
    _atom_type_scat_dispersion_real
    _atom_type_scat_dispersion_imag
    _atom_type_scat_source
    'C' 'C' 0.0033 0.0016
                         'International Tables Vol C Tables 4.2.6.8 and 6.1.1.4'
    'H' 'H' 0.0000 0.0000
                         'International Tables Vol C Tables 4.2.6.8 and 6.1.1.4'
    'N' 'N' 0.0061 0.0033
                         'International Tables Vol C Tables 4.2.6.8 and 6.1.1.4'
_computing_data_collection     'APEX2 (Bruker, 2008)'
_computing_cell_refinement     'SAINT (Bruker, 2008)'
_computing_data_reduction     'SAINT (Bruker, 2008)'
_computing_structure_solution     'SHELXS97 (Sheldrick, 2008)'
_computing_structure_refinement     'SHELXL97 (Sheldrick, 2008)'
_computing_molecular_graphics
                              'ORTEP-3 (Farrugia, 1997) and PLATON (Spek, 2009)'
_computing_publication_material
;
SHELXL97 (Sheldrick, 2008),  PLATON (Spek, 2009) and publCIF
(Westrip, 2010)
;
loop_
    _atom_site_type_symbol
    _atom_site_label
    _atom_site_fract_x
    _atom_site_fract_y
    _atom_site_fract_z
    _atom_site_U_iso_or_equiv
    _atom_site_adp_type
    _atom_site_calc_flag
    _atom_site_refinement_flags
    _atom_site_occupancy
    _atom_site_symmetry_multiplicity
    _atom_site_disorder_assembly
    _atom_site_disorder_group
    C C1 0.23355(7) 0.99325(17) 0.37403(11) 0.0635(4) Uani d . 1 1 . .
    C C2 0.25810(8) 1.1152(2) 0.40950(14) 0.0822(6) Uani d . 1 1 . .
    H H2 0.2939 1.1187 0.4532 0.099 Uiso calc R 1 1 . .
    C C3 0.22776(9) 1.2299(2) 0.37794(15) 0.0880(6) Uani d . 1 1 . .
    H H3 0.2432 1.3131 0.4007 0.106 Uiso calc R 1 1 . .
    C C4 0.17463(9) 1.22525(19) 0.31288(14) 0.0805(5) Uani d . 1 1 . .
    H H4 0.1550 1.3052 0.2927 0.097 Uiso calc R 1 1 . .
    C C5 0.15015(7) 1.10443(17) 0.27736(11) 0.0634(4) Uani d . 1 1 . .
    H H5 0.1145 1.1027 0.2331 0.076 Uiso calc R 1 1 . .
    C C6 0.17940(6) 0.98494(15) 0.30850(10) 0.0515(4) Uani d . 1 1 . .
    C C7 0.16701(6) 0.84417(15) 0.29109(10) 0.0515(4) Uani d . 1 1 . .
    C C8 0.21325(6) 0.77376(17) 0.34289(11) 0.0633(4) Uani d . 1 1 . .
    C C9 0.22490(9) 0.6260(2) 0.35031(16) 0.0933(7) Uani d . 1 1 . .
    H H9A 0.1921 0.5782 0.3126 0.140 Uiso calc R 1 1 . .
    H H9B 0.2339 0.5977 0.4090 0.140 Uiso calc R 1 1 . .
    H H9C 0.2562 0.6069 0.3341 0.140 Uiso calc R 1 1 . .
    C C10 0.11288(6) 0.78539(15) 0.23107(9) 0.0505(3) Uani d . 1 1 . .
    C C11 0.09375(6) 0.81897(15) 0.13777(9) 0.0504(3) Uani d . 1 1 . .
    C C12 0.03693(6) 0.81403(17) 0.08275(10) 0.0597(4) Uani d . 1 1 . .
    H H12 0.0100 0.7934 0.1054 0.072 Uiso calc R 1 1 . .
    C C13 0.02008(7) 0.83903(18) -0.00419(10) 0.0634(4) Uani d . 1 1 . .
    H H13 -0.0181 0.8348 -0.0391 0.076 Uiso calc R 1 1 . .
    C C14 0.05803(7) 0.87039(16) -0.04178(10) 0.0596(4) Uani d . 1 1 . .
    C C15 0.11407(7) 0.87811(17) 0.01237(11) 0.0625(4) Uani d . 1 1 . .
    H H15 0.1407 0.8999 -0.0106 0.075 Uiso calc R 1 1 . .
    C C16 0.13152(6) 0.85409(16) 0.10024(10) 0.0595(4) Uani d . 1 1 . .
    H H16 0.1696 0.8617 0.1352 0.071 Uiso calc R 1 1 . .
    C C17 0.03825(9) 0.8940(2) -0.13756(12) 0.0831(6) Uani d . 1 1 . .
    H H17A 0.0121 0.8244 -0.1679 0.125 Uiso calc R 1 1 . .
    H H17B 0.0700 0.8925 -0.1543 0.125 Uiso calc R 1 1 . .
    H H17C 0.0199 0.9802 -0.1517 0.125 Uiso calc R 1 1 . .
    C C18 0.08264(6) 0.70194(16) 0.25982(10) 0.0565(4) Uani d . 1 1 . .
    H H18 0.0523 0.6599 0.2169 0.068 Uiso calc R 1 1 . .
    C C19 0.09043(6) 0.66727(15) 0.34913(10) 0.0528(4) Uani d . 1 1 . .
    C C20 0.11046(6) 0.75841(15) 0.41800(10) 0.0543(4) Uani d . 1 1 . .
    H H20 0.1225 0.8435 0.4090 0.065 Uiso calc R 1 1 . .
    C C21 0.11272(6) 0.72415(17) 0.49952(10) 0.0590(4) Uani d . 1 1 . .
    H H21 0.1254 0.7874 0.5439 0.071 Uiso calc R 1 1 . .
    C C22 0.09638(7) 0.59720(19) 0.51636(11) 0.0676(5) Uani d . 1 1 . .
    C C23 0.07698(9) 0.50732(18) 0.44865(13) 0.0774(5) Uani d . 1 1 . .
    H H23 0.0658 0.4216 0.4582 0.093 Uiso calc R 1 1 . .
    C C24 0.07365(7) 0.54136(17) 0.36668(12) 0.0682(5) Uani d . 1 1 . .
    H H24 0.0598 0.4784 0.3223 0.082 Uiso calc R 1 1 . .
    C C25 0.09838(12) 0.5605(3) 0.60507(14) 0.1054(8) Uani d . 1 1 . .
    H H25A 0.0689 0.4971 0.5994 0.158 Uiso calc R 1 1 . .
    H H25B 0.0932 0.6403 0.6337 0.158 Uiso calc R 1 1 . .
    H H25C 0.1343 0.5208 0.6385 0.158 Uiso calc R 1 1 . .
    N N1 0.25296(6) 0.86401(15) 0.39323(10) 0.0757(4) Uani d . 1 1 . .
    H H1 0.2854 0.8423 0.4314 0.091 Uiso calc R 1 1 . .
loop_
    _atom_site_aniso_label
    _atom_site_aniso_U_11
    _atom_site_aniso_U_22
    _atom_site_aniso_U_33
    _atom_site_aniso_U_12
    _atom_site_aniso_U_13
    _atom_site_aniso_U_23
    C1 0.0462(8) 0.0636(11) 0.0714(11) -0.0050(7) 0.0125(8) -0.0026(8)
    C2 0.0596(10) 0.0781(13) 0.0916(14) -0.0180(10) 0.0099(10) -0.0150(11)
    C3 0.0817(13) 0.0645(12) 0.1094(16) -0.0190(10) 0.0276(12) -0.0165(11)
    C4 0.0811(13) 0.0534(10) 0.1020(15) -0.0002(9) 0.0296(11) 0.0019(10)
    C5 0.0550(9) 0.0580(10) 0.0717(11) 0.0009(7) 0.0182(8) 0.0045(8)
    C6 0.0427(7) 0.0534(9) 0.0565(8) -0.0040(6) 0.0171(6) 0.0002(7)
    C7 0.0410(7) 0.0523(8) 0.0582(9) -0.0013(6) 0.0160(6) -0.0001(7)
    C8 0.0474(8) 0.0578(10) 0.0757(11) 0.0028(7) 0.0137(8) 0.0006(8)
    C9 0.0737(12) 0.0647(12) 0.1225(18) 0.0173(10) 0.0170(12) 0.0056(11)
    C10 0.0429(7) 0.0502(8) 0.0553(8) 0.0000(6) 0.0156(6) -0.0034(7)
    C11 0.0458(7) 0.0480(8) 0.0558(9) 0.0010(6) 0.0177(7) -0.0023(7)
    C12 0.0464(8) 0.0695(10) 0.0618(10) -0.0015(7) 0.0193(7) 0.0032(8)
    C13 0.0464(8) 0.0732(11) 0.0616(10) -0.0019(8) 0.0110(7) 0.0007(8)
    C14 0.0624(9) 0.0567(9) 0.0572(9) -0.0003(7) 0.0203(8) -0.0041(7)
    C15 0.0579(9) 0.0693(11) 0.0655(10) -0.0033(8) 0.0295(8) -0.0004(8)
    C16 0.0451(8) 0.0663(10) 0.0631(10) -0.0035(7) 0.0162(7) -0.0028(8)
    C17 0.0852(13) 0.1020(15) 0.0579(11) -0.0040(11) 0.0230(10) 0.0002(10)
    C18 0.0494(8) 0.0578(9) 0.0570(9) -0.0073(7) 0.0147(7) -0.0072(7)
    C19 0.0450(8) 0.0514(8) 0.0585(9) -0.0012(6) 0.0160(7) 0.0020(7)
    C20 0.0488(8) 0.0496(8) 0.0610(9) -0.0002(6) 0.0173(7) 0.0024(7)
    C21 0.0514(8) 0.0613(10) 0.0563(9) 0.0053(7) 0.0121(7) 0.0024(7)
    C22 0.0667(10) 0.0669(11) 0.0645(11) 0.0082(8) 0.0202(8) 0.0165(9)
    C23 0.0913(13) 0.0547(10) 0.0850(13) -0.0062(9) 0.0326(11) 0.0148(9)
    C24 0.0755(11) 0.0527(10) 0.0722(11) -0.0104(8) 0.0239(9) -0.0031(8)
    C25 0.136(2) 0.1029(17) 0.0779(14) 0.0039(15) 0.0424(14) 0.0278(12)
    N1 0.0441(7) 0.0726(10) 0.0869(11) 0.0043(7) -0.0010(7) 0.0016(8)
_geom_special_details
;
All e.s.d.'s (except the e.s.d. in the dihedral angle between two l.s. planes)
are estimated using the full covariance matrix. The cell e.s.d.'s are taken
into account individually in the estimation of e.s.d.'s in distances, angles
and torsion angles; correlations between e.s.d.'s in cell parameters are only
used when they are defined by crystal symmetry. An approximate (isotropic)
treatment of cell e.s.d.'s is used for estimating e.s.d.'s involving l.s.
planes.
;
loop_
    _geom_bond_atom_site_label_1
    _geom_bond_atom_site_label_2
    _geom_bond_site_symmetry_2
    _geom_bond_distance
    _geom_bond_publ_flag
    C1 N1 . 1.367(2) ?
    C1 C2 . 1.387(2) ?
    C1 C6 . 1.403(2) ?
    C2 C3 . 1.364(3) ?
    C2 H2 . 0.9300 ?
    C3 C4 . 1.380(3) ?
    C3 H3 . 0.9300 ?
    C4 C5 . 1.377(2) ?
    C4 H4 . 0.9300 ?
    C5 C6 . 1.392(2) ?
    C5 H5 . 0.9300 ?
    C6 C7 . 1.436(2) ?
    C7 C8 . 1.362(2) ?
    C7 C10 . 1.485(2) ?
    C8 N1 . 1.374(2) ?
    C8 C9 . 1.491(3) ?
    C9 H9A . 0.9600 ?
    C9 H9B . 0.9600 ?
    C9 H9C . 0.9600 ?
    C10 C18 . 1.344(2) ?
    C10 C11 . 1.483(2) ?
    C11 C16 . 1.388(2) ?
    C11 C12 . 1.395(2) ?
    C12 C13 . 1.372(2) ?
    C12 H12 . 0.9300 ?
    C13 C14 . 1.384(2) ?
    C13 H13 . 0.9300 ?
    C14 C15 . 1.376(2) ?
    C14 C17 . 1.502(2) ?
    C15 C16 . 1.383(2) ?
    C15 H15 . 0.9300 ?
    C16 H16 . 0.9300 ?
    C17 H17A . 0.9600 ?
    C17 H17B . 0.9600 ?
    C17 H17C . 0.9600 ?
    C18 C19 . 1.470(2) ?
    C18 H18 . 0.9300 ?
    C19 C24 . 1.388(2) ?
    C19 C20 . 1.398(2) ?
    C20 C21 . 1.386(2) ?
    C20 H20 . 0.9300 ?
    C21 C22 . 1.389(2) ?
    C21 H21 . 0.9300 ?
    C22 C23 . 1.375(3) ?
    C22 C25 . 1.510(3) ?
    C23 C24 . 1.383(2) ?
    C23 H23 . 0.9300 ?
    C24 H24 . 0.9300 ?
    C25 H25A . 0.9600 ?
    C25 H25B . 0.9600 ?
    C25 H25C . 0.9600 ?
    N1 H1 . 0.8600 ?
loop_
    _geom_angle_atom_site_label_1
    _geom_angle_atom_site_label_2
    _geom_angle_atom_site_label_3
    _geom_angle_site_symmetry_1
    _geom_angle_site_symmetry_3
    _geom_angle
    _geom_angle_publ_flag
    N1 C1 C2 . . 130.67(16) ?
    N1 C1 C6 . . 106.90(14) ?
    C2 C1 C6 . . 122.41(16) ?
    C3 C2 C1 . . 117.58(17) ?
    C3 C2 H2 . . 121.2 ?
    C1 C2 H2 . . 121.2 ?
    C2 C3 C4 . . 121.40(18) ?
    C2 C3 H3 . . 119.3 ?
    C4 C3 H3 . . 119.3 ?
    C5 C4 C3 . . 121.23(18) ?
    C5 C4 H4 . . 119.4 ?
    C3 C4 H4 . . 119.4 ?
    C4 C5 C6 . . 119.17(16) ?
    C4 C5 H5 . . 120.4 ?
    C6 C5 H5 . . 120.4 ?
    C5 C6 C1 . . 118.19(14) ?
    C5 C6 C7 . . 134.86(14) ?
    C1 C6 C7 . . 106.93(13) ?
    C8 C7 C6 . . 107.33(13) ?
    C8 C7 C10 . . 126.10(14) ?
    C6 C7 C10 . . 126.51(13) ?
    C7 C8 N1 . . 108.43(15) ?
    C7 C8 C9 . . 130.86(16) ?
    N1 C8 C9 . . 120.72(15) ?
    C8 C9 H9A . . 109.5 ?
    C8 C9 H9B . . 109.5 ?
    H9A C9 H9B . . 109.5 ?
    C8 C9 H9C . . 109.5 ?
    H9A C9 H9C . . 109.5 ?
    H9B C9 H9C . . 109.5 ?
    C18 C10 C11 . . 120.81(13) ?
    C18 C10 C7 . . 121.24(14) ?
    C11 C10 C7 . . 117.94(12) ?
    C16 C11 C12 . . 116.48(14) ?
    C16 C11 C10 . . 121.80(13) ?
    C12 C11 C10 . . 121.71(13) ?
    C13 C12 C11 . . 121.11(14) ?
    C13 C12 H12 . . 119.4 ?
    C11 C12 H12 . . 119.4 ?
    C12 C13 C14 . . 122.23(14) ?
    C12 C13 H13 . . 118.9 ?
    C14 C13 H13 . . 118.9 ?
    C15 C14 C13 . . 117.00(15) ?
    C15 C14 C17 . . 122.17(15) ?
    C13 C14 C17 . . 120.83(15) ?
    C14 C15 C16 . . 121.29(15) ?
    C14 C15 H15 . . 119.4 ?
    C16 C15 H15 . . 119.4 ?
    C15 C16 C11 . . 121.84(14) ?
    C15 C16 H16 . . 119.1 ?
    C11 C16 H16 . . 119.1 ?
    C14 C17 H17A . . 109.5 ?
    C14 C17 H17B . . 109.5 ?
    H17A C17 H17B . . 109.5 ?
    C14 C17 H17C . . 109.5 ?
    H17A C17 H17C . . 109.5 ?
    H17B C17 H17C . . 109.5 ?
    C10 C18 C19 . . 129.53(14) ?
    C10 C18 H18 . . 115.2 ?
    C19 C18 H18 . . 115.2 ?
    C24 C19 C20 . . 116.88(15) ?
    C24 C19 C18 . . 119.56(14) ?
    C20 C19 C18 . . 123.40(14) ?
    C21 C20 C19 . . 121.10(15) ?
    C21 C20 H20 . . 119.4 ?
    C19 C20 H20 . . 119.4 ?
    C20 C21 C22 . . 121.36(16) ?
    C20 C21 H21 . . 119.3 ?
    C22 C21 H21 . . 119.3 ?
    C23 C22 C21 . . 117.47(16) ?
    C23 C22 C25 . . 121.24(18) ?
    C21 C22 C25 . . 121.27(18) ?
    C22 C23 C24 . . 121.59(17) ?
    C22 C23 H23 . . 119.2 ?
    C24 C23 H23 . . 119.2 ?
    C23 C24 C19 . . 121.57(16) ?
    C23 C24 H24 . . 119.2 ?
    C19 C24 H24 . . 119.2 ?
    C22 C25 H25A . . 109.5 ?
    C22 C25 H25B . . 109.5 ?
    H25A C25 H25B . . 109.5 ?
    C22 C25 H25C . . 109.5 ?
    H25A C25 H25C . . 109.5 ?
    H25B C25 H25C . . 109.5 ?
    C1 N1 C8 . . 110.39(13) ?
    C1 N1 H1 . . 124.8 ?
    C8 N1 H1 . . 124.8 ?
loop_
    _geom_torsion_atom_site_label_1
    _geom_torsion_atom_site_label_2
    _geom_torsion_atom_site_label_3
    _geom_torsion_atom_site_label_4
    _geom_torsion_site_symmetry_1
    _geom_torsion_site_symmetry_2
    _geom_torsion_site_symmetry_3
    _geom_torsion_site_symmetry_4
    _geom_torsion
    _geom_torsion_publ_flag
    N1 C1 C2 C3 . . . . -178.7(2) ?
    C6 C1 C2 C3 . . . . -0.5(3) ?
    C1 C2 C3 C4 . . . . -0.2(3) ?
    C2 C3 C4 C5 . . . . 0.1(3) ?
    C3 C4 C5 C6 . . . . 0.7(3) ?
    C4 C5 C6 C1 . . . . -1.4(2) ?
    C4 C5 C6 C7 . . . . 176.60(17) ?
    N1 C1 C6 C5 . . . . 179.83(14) ?
    C2 C1 C6 C5 . . . . 1.3(3) ?
    N1 C1 C6 C7 . . . . 1.32(18) ?
    C2 C1 C6 C7 . . . . -177.21(16) ?
    C5 C6 C7 C8 . . . . 179.97(17) ?
    C1 C6 C7 C8 . . . . -1.89(18) ?
    C5 C6 C7 C10 . . . . -2.8(3) ?
    C1 C6 C7 C10 . . . . 175.31(14) ?
    C6 C7 C8 N1 . . . . 1.72(19) ?
    C10 C7 C8 N1 . . . . -175.50(14) ?
    C6 C7 C8 C9 . . . . -177.8(2) ?
    C10 C7 C8 C9 . . . . 5.0(3) ?
    C8 C7 C10 C18 . . . . 58.0(2) ?
    C6 C7 C10 C18 . . . . -118.71(18) ?
    C8 C7 C10 C11 . . . . -120.58(17) ?
    C6 C7 C10 C11 . . . . 62.7(2) ?
    C18 C10 C11 C16 . . . . -152.49(15) ?
    C7 C10 C11 C16 . . . . 26.1(2) ?
    C18 C10 C11 C12 . . . . 26.1(2) ?
    C7 C10 C11 C12 . . . . -155.35(14) ?
    C16 C11 C12 C13 . . . . 1.8(2) ?
    C10 C11 C12 C13 . . . . -176.84(15) ?
    C11 C12 C13 C14 . . . . -0.1(3) ?
    C12 C13 C14 C15 . . . . -1.2(3) ?
    C12 C13 C14 C17 . . . . 178.54(17) ?
    C13 C14 C15 C16 . . . . 0.7(2) ?
    C17 C14 C15 C16 . . . . -179.04(16) ?
    C14 C15 C16 C11 . . . . 1.1(3) ?
    C12 C11 C16 C15 . . . . -2.3(2) ?
    C10 C11 C16 C15 . . . . 176.34(15) ?
    C11 C10 C18 C19 . . . . -172.65(14) ?
    C7 C10 C18 C19 . . . . 8.8(2) ?
    C10 C18 C19 C24 . . . . -150.56(17) ?
    C10 C18 C19 C20 . . . . 34.2(2) ?
    C24 C19 C20 C21 . . . . -0.7(2) ?
    C18 C19 C20 C21 . . . . 174.69(14) ?
    C19 C20 C21 C22 . . . . 1.4(2) ?
    C20 C21 C22 C23 . . . . -1.0(2) ?
    C20 C21 C22 C25 . . . . -179.43(17) ?
    C21 C22 C23 C24 . . . . -0.1(3) ?
    C25 C22 C23 C24 . . . . 178.30(19) ?
    C22 C23 C24 C19 . . . . 0.9(3) ?
    C20 C19 C24 C23 . . . . -0.5(2) ?
    C18 C19 C24 C23 . . . . -176.00(16) ?
    C2 C1 N1 C8 . . . . 178.08(19) ?
    C6 C1 N1 C8 . . . . -0.3(2) ?
    C7 C8 N1 C1 . . . . -0.9(2) ?
    C9 C8 N1 C1 . . . . 178.67(18) ?
data_global
_journal_date_recd_electronic     2012-05-06
_journal_date_accepted     2012-05-13
_journal_name_full     'Acta Crystallographica, Section E'
_journal_year     2012
_journal_volume     68
_journal_issue      6
_journal_page_first     o1815
_journal_page_last     o1815
_journal_paper_category     QO
_journal_paper_doi     10.1107/S1600536812021617
_journal_coeditor_code     BT5910
_publ_contact_author_name     'Seshadri P.R'
_publ_contact_author_address
;
Post Graduate and Research Department of Physics,
Agurchand Manmull Jain College,
Chennai 600 114, India
;
_publ_contact_author_email     'seshadri_pr@yahoo.com'
_publ_contact_author_fax     ?
_publ_contact_author_phone     '+919444225095'
_publ_section_title
;
3-(1,2-Di-<i>p</i>-tolylvinyl)-2-methyl-1<i>H</i>-indole
;
loop_
    _publ_author_name
    _publ_author_footnote
    _publ_author_address
    'Senthamizhselvi, R.' .
;
Department of Chemistry,
Easwari Engineering College,
Ramapuram,
Chennai 600 089,
India
;
    'Bhaskar, G.' .
;
Organic Chemistry Division, Central Leather Research Institute, Chennai 600 020,
India
;
    'Seshadri, P. R.' .
;
Post Graduate and Research Department of Physics,
Agurchand Manmull Jain College,
Chennai 600 114, India
;
    'Perumal, P. T.' .
;
Organic Chemistry Division, Central Leather Research Institute, Chennai 600 020,
India
;
    'Illangovan, K.' .
;
Post Graduate and Research Department of Physics,
RKM Vivekananda College,
Chennai 600 004,
India
;
