# Supplementary material for: 3-(1,2-Di-p-tolyl­vin­yl)-2-methyl-1H-indole
Source: Acta Crystallogr Sect E Struct Rep Online. 2012 May 19;68(Pt 6):o1815. doi: 10.1107/S1600536812021617 (PMC3379389; doi:10.1107/S1600536812021617)
Supplement: Supplementary file 2 [file e-68-o1815-Isup2.hkl]

#
# h,k,l, Fc-squared, Fo-squared, sigma(Fo-squared) and status flag
#
data_I
_shelx_title ' ssba3_0m in C2/c'
_shelx_refln_list_code          4
_shelx_F_calc_maximum      366.61
_exptl_crystal_F_000      1440.00
_reflns_d_resolution_high  0.7448
 
loop_
 _symmetry_equiv_pos_as_xyz
 'x, y, z'
 '-x, y, -z+1/2'
 'x+1/2, y+1/2, z'
 '-x+1/2, y+1/2, -z+1/2'
 '-x, -y, -z'
 'x, -y, z-1/2'
 '-x+1/2, -y+1/2, -z'
 'x+1/2, -y+1/2, z-1/2'
 
_cell_length_a    25.6842
_cell_length_b     9.9113
_cell_length_c    16.7393
_cell_angle_alpha  90.000
_cell_angle_beta  112.646
_cell_angle_gamma  90.000
 
_shelx_F_squared_multiplier     1.000
 
loop_
 _refln_index_h
 _refln_index_k
 _refln_index_l
 _refln_F_squared_calc
 _refln_F_squared_meas
 _refln_F_squared_sigma
 _refln_observed_status
   2   0   0      726.44      669.43     18.38 o
   4   0   0    14884.01    15194.86    411.48 o
   6   0   0    86592.05    77427.77   2315.18 o
   8   0   0     7923.82     7552.98    172.16 o
  10   0   0      404.52      388.44     11.44 o
  12   0   0     3386.64     2939.68     61.46 o
  14   0   0     6320.20     6863.00    158.05 o
  16   0   0      704.12      691.69     19.56 o
  18   0   0      182.26      213.34     12.87 o
  20   0   0      320.11      288.18     13.97 o
  22   0   0       13.38        1.00      7.84 o
  24   0   0       27.30       28.73      9.70 o
  26   0   0        5.91        1.31      8.35 o
  28   0   0       31.52       28.33     10.91 o
  30   0   0       55.25       42.96     12.86 o
   1   1   0     2121.34     1999.49     39.48 o
   3   1   0     2582.76     2779.97     61.35 o
   5   1   0    22516.96    22173.56    357.57 o
   7   1   0    28119.67    26940.54    493.54 o
   9   1   0     2028.16     2425.35     46.05 o
  11   1   0     3380.52     3396.30     55.88 o
  13   1   0     3200.59     2924.69     52.41 o
  15   1   0      313.70      343.42      8.05 o
  17   1   0      634.79      771.63     14.39 o
  19   1   0        7.50        3.56      4.38 o
  21   1   0       31.76       21.18      5.13 o
  23   1   0        0.00       -4.89      4.89 o
  25   1   0       50.25       51.40      7.56 o
  27   1   0        1.89       -6.63      6.63 o
  29   1   0        0.03        1.64      8.18 o
  31   1   0        0.51       -9.44     11.56 o
   0   2   0    25596.11    26156.79    603.90 o
   2   2   0      104.75       85.23      2.45 o
   4   2   0     2510.22     2605.45     46.21 o
   6   2   0       40.41       44.06      2.72 o
   8   2   0     6496.12     6479.90    104.72 o
  10   2   0     3733.94     3529.33     54.55 o
  12   2   0     2216.78     2298.38     36.45 o
  14   2   0     1345.04     1284.39     21.51 o
  16   2   0      713.43      733.78     14.45 o
  18   2   0      603.43      623.95     18.56 o
  20   2   0        6.21       -1.55      3.06 o
  22   2   0      208.98      208.40      9.08 o
  24   2   0      137.88      130.81     11.90 o
  26   2   0        5.55       -4.86      6.73 o
  28   2   0        8.36       10.93      9.79 o
  30   2   0       40.19       25.15     12.88 o
   1   3   0    36724.77    36215.08    627.75 o
   3   3   0      445.15      456.94     11.73 o
   5   3   0     1977.15     1999.60     42.03 o
   7   3   0     3378.70     3451.28     57.10 o
   9   3   0     1456.56     1475.60     22.47 o
  11   3   0      237.39      193.93      4.95 o
  13   3   0      970.66     1067.21     18.25 o
  15   3   0      274.90      242.07      6.87 o
  17   3   0      115.94      121.31      6.39 o
  19   3   0      271.59      273.27      8.91 o
  21   3   0      908.90      828.49     21.86 o
  23   3   0        0.01       -1.36      5.68 o
  25   3   0        4.66       -3.93      5.84 o
  27   3   0        1.45       -8.67      8.67 o
  29   3   0        7.57       11.51     12.29 o
   0   4   0     3041.24     3139.11    138.64 o
   2   4   0      184.25      183.74      4.86 o
   4   4   0      997.75     1079.36     23.87 o
   6   4   0        0.69        3.66      1.99 o
   8   4   0     2637.16     2869.70     60.28 o
  10   4   0     5173.63     5469.19    104.75 o
  12   4   0       39.98       49.86      3.06 o
  14   4   0       78.29       75.45      5.08 o
  16   4   0        8.36        4.35      3.08 o
  18   4   0      559.20      565.44     14.51 o
  20   4   0      788.33      789.01     19.18 o
  22   4   0        5.80        6.24      5.57 o
  24   4   0       46.63       47.58     11.52 o
  26   4   0      295.90      330.08     19.69 o
  28   4   0      100.04      119.72     13.97 o
  30   4   0       11.97        0.00     18.36 o
   1   5   0       61.60       41.57      3.00 o
   3   5   0     1226.81     1534.92     28.29 o
   5   5   0     6178.63     6236.30    128.24 o
   7   5   0      410.31      636.90     15.75 o
   9   5   0     2949.63     2558.51     54.74 o
  11   5   0       12.85       16.27      3.80 o
  13   5   0       61.68       70.92      5.48 o
  15   5   0     2219.69     2052.80     46.08 o
  17   5   0      553.22      547.54     16.55 o
  19   5   0       46.44       38.98      6.29 o
  21   5   0       64.93       91.80      7.96 o
  23   5   0        3.23        7.20      6.62 o
  25   5   0       64.86       62.19     10.84 o
  27   5   0       23.06       36.71     11.50 o
  29   5   0       69.16       89.76     17.05 o
   0   6   0     1221.57     1201.67     35.27 o
   2   6   0      518.84      393.30     13.88 o
   4   6   0      407.62      389.19     10.01 o
   6   6   0        0.50        0.31      2.72 o
   8   6   0      313.49      290.98      9.68 o
  10   6   0      219.46      270.56      9.68 o
  12   6   0     1421.06     1350.31     31.65 o
  14   6   0       19.11       12.13      4.82 o
  16   6   0        0.05       -0.24      4.67 o
  18   6   0      599.07      608.15     18.51 o
  20   6   0      142.25      134.43     10.43 o
  22   6   0      189.62      208.68     12.58 o
  24   6   0       63.06       72.43     27.58 o
  26   6   0       97.96      106.05     18.59 o
  28   6   0       85.41       90.76     40.66 o
   1   7   0      352.18      352.99     15.54 o
   3   7   0        0.56       -0.63      2.84 o
   5   7   0      157.08      169.72      7.60 o
   7   7   0      329.38      302.04     10.36 o
   9   7   0      266.48      264.61     10.27 o
  11   7   0       54.67       65.65      6.29 o
  13   7   0        9.42        7.32      4.87 o
  15   7   0       24.30       32.59      6.01 o
  17   7   0       63.23       51.32      6.99 o
  19   7   0       50.20       43.50      7.06 o
  21   7   0        2.82        1.09      6.42 o
  23   7   0        0.13        8.35      7.60 o
  25   7   0        4.85        7.87     12.98 o
   0   8   0     2021.61     1851.61     75.06 o
   2   8   0     1666.15     1550.57     35.84 o
   4   8   0      143.90      157.99      8.85 o
   6   8   0       49.57       43.30      5.58 o
   8   8   0      279.95      297.33     11.33 o
  10   8   0      302.53      280.26     11.42 o
  12   8   0       46.25       72.00      7.06 o
  14   8   0       19.44       13.93      5.79 o
  16   8   0      308.04      332.85     13.71 o
  18   8   0      267.02      295.12     13.78 o
  20   8   0       15.58       14.00      7.06 o
  22   8   0       41.71       26.86     10.04 o
  24   8   0       24.64       38.69     14.84 o
   1   9   0       63.60       77.45      7.69 o
   3   9   0      306.14      305.19     11.95 o
   5   9   0        8.54        6.10      4.98 o
   7   9   0       41.39       36.72      6.20 o
   9   9   0        1.01       -0.45      5.03 o
  11   9   0       25.94       27.41      6.17 o
  13   9   0        4.59        3.37      6.24 o
  15   9   0        0.60       -1.45      6.43 o
  17   9   0       63.02       51.90      8.38 o
  19   9   0       21.85       33.76      8.01 o
  21   9   0        0.61       -4.43      9.89 o
  23   9   0        0.89        8.98     14.75 o
   0  10   0       35.15       58.45     11.13 o
   2  10   0        0.93        2.00      5.67 o
   4  10   0        1.03       -1.14      5.54 o
   6  10   0       40.46       57.28     10.03 o
   8  10   0        7.76        9.36      5.69 o
  10  10   0        3.11        5.49      5.82 o
  12  10   0       10.32       10.55      6.22 o
  14  10   0        1.84        1.30      6.72 o
  16  10   0       45.27       50.30     10.08 o
  18  10   0       11.41        8.51      7.59 o
  20  10   0        3.93       13.55     13.88 o
   1  11   0       14.66        2.89     24.92 o
   3  11   0       45.57       22.75     10.63 o
   5  11   0        7.20       17.71      9.27 o
   7  11   0        5.35       -0.17      7.80 o
   9  11   0        7.87       18.74      8.20 o
  11  11   0        3.77       14.00      8.42 o
  13  11   0        4.80       -4.32      8.33 o
  15  11   0       12.23        7.15      7.93 o
  17  11   0        3.75        6.64      8.32 o
   0  12   0        1.85       -3.93     13.12 o
   2  12   0        2.00        0.12     11.15 o
   4  12   0        5.12       10.09     13.12 o
   6  12   0       24.95       43.28     12.98 o
   8  12   0        1.23       26.75     11.56 o
  10  12   0       20.91       32.71     10.74 o
  12  12   0       14.93       21.43      9.62 o
   1  13   0        1.42       -2.62     11.13 o
   3  13   0       40.64       16.03     12.49 o
   5  13   0       52.21       93.69     19.67 o
 -31   1   1        7.40       -6.30      8.97 o
 -29   1   1       78.62       83.80     19.44 o
 -27   1   1       25.31       12.82      7.03 o
 -25   1   1       40.76       35.35      7.07 o
 -23   1   1       41.19       29.83      6.19 o
 -21   1   1       10.49       -0.24      4.12 o
 -19   1   1       29.88       34.99      4.79 o
 -17   1   1      676.87      679.91     12.86 o
 -15   1   1      293.99      246.22      7.17 o
 -13   1   1       81.18       72.99      3.66 o
 -11   1   1     1999.14     2338.42     41.76 o
  -9   1   1        9.26        3.18      1.73 o
  -7   1   1    40591.54    37969.22   1081.74 o
  -5   1   1    26576.26    25449.66    544.10 o
  -3   1   1     5226.45     5049.75     89.01 o
  -1   1   1    20667.63    20501.45    484.51 o
   1   1   1    11493.56    11549.52    249.81 o
   3   1   1     1058.38      986.74     18.46 o
   5   1   1     2084.26     1874.55     33.47 o
   7   1   1     3491.93     3279.56     56.85 o
   9   1   1    19186.22    19439.60    292.15 o
  11   1   1      393.74      496.12      9.28 o
  13   1   1      398.95      418.78      8.60 o
  15   1   1       86.41      112.49      4.60 o
  17   1   1       12.75        7.44      2.18 o
  19   1   1        3.09       -2.99      2.99 o
  21   1   1      627.94      660.08     18.68 o
  23   1   1      410.02      398.53     15.58 o
  25   1   1       40.06       25.36      6.77 o
  27   1   1        1.31        5.95      7.80 o
  29   1   1       69.90       46.73     13.54 o
  31   1   1        0.10      -10.49     18.36 o
 -30   2   1      126.49      127.43     12.35 o
 -28   2   1       29.14       12.58      8.67 o
 -26   2   1       80.32       99.55     10.53 o
 -24   2   1       15.10        6.09      5.85 o
 -22   2   1      131.88      105.32      6.72 o
 -20   2   1       16.53        8.89      3.68 o
 -18   2   1      302.22      321.29      8.56 o
 -16   2   1      481.98      518.05     11.85 o
 -14   2   1     2696.21     2363.75     50.57 o
 -12   2   1     1238.52     1014.12     21.00 o
 -10   2   1      489.22      525.48     11.12 o
  -8   2   1     4446.01     4058.69     76.68 o
  -6   2   1     1258.70     1405.02     25.59 o
  -4   2   1    43223.39    43616.91    755.14 o
  -2   2   1    68793.35    64763.25   1055.12 o
   0   2   1     1476.56     1339.55     24.22 o
   2   2   1    39523.42    37671.12    756.91 o
   4   2   1     7802.91     7344.23    119.24 o
   6   2   1      905.67      975.71     16.94 o
   8   2   1       44.20       52.94      2.37 o
  10   2   1     3524.44     3415.43     52.93 o
  12   2   1      509.47      507.48     10.23 o
  14   2   1      523.18      645.88     12.84 o
  16   2   1      111.52      121.38      5.22 o
  18   2   1        7.91        1.66      2.96 o
  20   2   1       18.53       15.96      3.79 o
  22   2   1       37.69       41.32      5.49 o
  24   2   1      239.43      251.20     12.29 o
  26   2   1      132.57      164.85     16.69 o
  28   2   1        2.44       12.76     15.08 o
  30   2   1        0.04      -10.69     11.89 o
 -31   3   1       42.42       44.59     19.67 o
 -29   3   1       15.27       22.02     13.42 o
 -27   3   1       71.51       93.15     11.74 o
 -25   3   1        0.38       -6.10      6.10 o
 -23   3   1      264.44      257.11     14.30 o
 -21   3   1      305.70      277.88      9.30 o
 -19   3   1     1485.95     1447.19     30.72 o
 -17   3   1      869.47      938.92     20.91 o
 -15   3   1      952.85      948.49     19.27 o
 -13   3   1     3386.77     3191.04     53.16 o
 -11   3   1     1452.09     1418.43     28.76 o
  -9   3   1     4312.32     4463.37     92.94 o
  -7   3   1      119.90      124.70      4.03 o
  -5   3   1    14969.12    15047.67    260.86 o
  -3   3   1     5716.88     5380.83    102.06 o
  -1   3   1     6683.53     6715.15    125.84 o
   1   3   1     5960.00     6350.96    164.53 o
   3   3   1      893.44      748.81     15.22 o
   5   3   1     1964.65     1937.37     37.05 o
   7   3   1      135.69      197.74      5.73 o
   9   3   1       88.47       61.93      3.09 o
  11   3   1     1427.91     1438.01     25.27 o
  13   3   1       76.51      100.91      4.52 o
  15   3   1      676.02      660.25     13.46 o
  17   3   1      504.71      449.39     11.17 o
  19   3   1       49.18       61.95      5.23 o
  21   3   1      245.91      232.73      9.35 o
  23   3   1        4.13        6.73      7.50 o
  25   3   1      101.20      106.26     11.93 o
  27   3   1       21.44       15.43     10.28 o
  29   3   1       41.16       44.35     14.78 o
 -30   4   1       29.05       22.30     19.67 o
 -28   4   1       64.21       62.01     11.59 o
 -26   4   1        4.52       12.20      9.52 o
 -24   4   1        1.60       -1.58      4.97 o
 -22   4   1      295.68      300.66     11.86 o
 -20   4   1      321.31      374.63     11.76 o
 -18   4   1       30.05       31.22      4.62 o
 -16   4   1        8.68       21.77      3.31 o
 -14   4   1      178.99      167.67      5.84 o
 -12   4   1     1684.75     1699.83     31.65 o
 -10   4   1     2414.89     2492.74     42.19 o
  -8   4   1       25.40       45.90      3.06 o
  -6   4   1        3.86        1.92      1.42 o
  -4   4   1      260.98      280.15      7.10 o
  -2   4   1      228.25      328.71      8.77 o
   0   4   1     2547.74     2697.68     61.14 o
   2   4   1       42.63       38.12      2.91 o
   4   4   1        3.17        1.84      1.76 o
   6   4   1     1098.22     1105.61     22.59 o
   8   4   1     1304.89     1352.19     27.23 o
  10   4   1       72.84      103.28      5.37 o
  12   4   1      137.47      119.52      6.01 o
  14   4   1       56.21       68.26      4.67 o
  16   4   1      136.34      121.30      7.94 o
  18   4   1      277.97      287.75     11.30 o
  20   4   1       45.47       51.89      6.83 o
  22   4   1      129.12      123.02     10.20 o
  24   4   1        7.64        0.05      8.26 o
  26   4   1        9.70        4.46      9.52 o
  28   4   1       14.75       16.10     11.16 o
 -29   5   1       10.56        6.38     13.42 o
 -27   5   1       77.87       84.24     12.44 o
 -25   5   1       15.32        3.78      7.09 o
 -23   5   1      298.04      328.94     15.32 o
 -21   5   1        3.47       11.34      5.69 o
 -19   5   1      233.32      227.81     10.74 o
 -17   5   1       77.42       72.63      6.64 o
 -15   5   1      196.21      208.78      9.17 o
 -13   5   1      413.75      434.60     12.91 o
 -11   5   1      855.93      839.13     20.57 o
  -9   5   1       45.41       54.34      3.74 o
  -7   5   1      499.92      501.56     12.93 o
  -5   5   1        6.19        2.20      1.71 o
  -3   5   1    15169.84    14184.43    309.11 o
  -1   5   1      342.11      314.54     10.66 o
   1   5   1     2184.47     2311.41     44.97 o
   3   5   1     4303.78     4475.79     92.42 o
   5   5   1        9.15        9.68      2.86 o
   7   5   1        0.20        3.19      2.49 o
   9   5   1        5.28       10.50      2.73 o
  11   5   1     1498.11     1528.66     38.98 o
  13   5   1       22.53       30.99      5.07 o
  15   5   1      915.41      925.00     23.70 o
  17   5   1        0.05       -4.58      4.58 o
  19   5   1       31.47       39.12      6.47 o
  21   5   1      160.56      196.60     10.67 o
  23   5   1      116.88      146.19     11.36 o
  25   5   1       32.30       28.66     10.33 o
  27   5   1      142.31      184.02     18.99 o
 -28   6   1        6.39       -9.86     12.49 o
 -26   6   1        3.88       10.46      9.79 o
 -24   6   1        7.91       11.96      7.56 o
 -22   6   1        9.98       15.27      6.47 o
 -20   6   1      290.52      287.57     12.60 o
 -18   6   1      219.58      249.15     10.95 o
 -16   6   1      187.59      179.33      9.17 o
 -14   6   1      519.13      488.56     14.87 o
 -12   6   1     1471.17     1454.88     33.62 o
 -10   6   1      618.91      598.52     16.06 o
  -8   6   1      424.95      495.15     14.24 o
  -6   6   1        2.98        0.91      2.23 o
  -4   6   1       12.58        6.14      2.41 o
  -2   6   1        8.98       -0.15      2.25 o
   0   6   1      552.09      476.94     11.57 o
   2   6   1      203.80      182.62      6.36 o
   4   6   1      165.82      191.43      7.35 o
   6   6   1        0.95        0.75      2.78 o
   8   6   1      124.29      108.95      6.13 o
  10   6   1      103.39      132.15      7.20 o
  12   6   1      445.57      421.31     14.94 o
  14   6   1       22.60       20.34      5.34 o
  16   6   1       86.21       95.69      7.79 o
  18   6   1      153.24      146.57     10.59 o
  20   6   1        7.96       -2.02      5.52 o
  22   6   1       11.65       13.33      7.83 o
  24   6   1      208.16      239.00     16.74 o
  26   6   1       11.46       13.46     12.49 o
 -27   7   1        1.68       -1.45     13.42 o
 -25   7   1        0.05       -7.17      7.17 o
 -23   7   1       38.70       37.42      8.76 o
 -21   7   1       17.68       18.14      6.97 o
 -19   7   1        7.85        5.58      5.74 o
 -17   7   1        0.26       -2.91      4.88 o
 -15   7   1      228.17      245.64     10.78 o
 -13   7   1       11.10        3.41      4.47 o
 -11   7   1      136.54      125.08      7.41 o
  -9   7   1      972.19      897.87     22.67 o
  -7   7   1        0.01       -2.24      3.58 o
  -5   7   1       51.09       59.65      5.05 o
  -3   7   1      304.98      295.33     13.85 o
  -1   7   1     2380.73     2255.16     44.89 o
   1   7   1     1146.92     1195.03     25.50 o
   3   7   1       52.72       62.80      6.51 o
   5   7   1      288.07      265.18      9.65 o
   7   7   1      141.04      157.48      7.75 o
   9   7   1      286.89      223.82      9.79 o
  11   7   1     1770.80     1638.30     38.13 o
  13   7   1      388.00      399.34     15.60 o
  15   7   1       72.79       89.16      7.79 o
  17   7   1      295.75      291.44     12.87 o
  19   7   1      132.92      157.46     10.38 o
  21   7   1       89.32       98.78      9.27 o
  23   7   1       43.95       30.50      8.97 o
  25   7   1        0.47       10.18     13.42 o
 -24   8   1        0.00       -8.88      8.88 o
 -22   8   1       59.35       51.47      9.22 o
 -20   8   1        8.64        7.02      6.68 o
 -18   8   1       41.35       58.80      7.76 o
 -16   8   1      240.20      271.32     13.89 o
 -14   8   1       59.93       66.90     10.23 o
 -12   8   1      532.56      511.02     16.19 o
 -10   8   1      540.72      505.26     15.51 o
  -8   8   1       19.10       16.62      4.93 o
  -6   8   1      297.01      304.03     11.33 o
  -4   8   1      130.90      112.55      7.11 o
  -2   8   1      408.29      399.92     15.73 o
   0   8   1      449.61      450.57     14.02 o
   2   8   1      384.16      398.67     13.10 o
   4   8   1      151.60      173.01     10.24 o
   6   8   1      952.82      930.57     23.96 o
   8   8   1       54.27       50.95      6.29 o
  10   8   1      362.69      337.39     12.74 o
  12   8   1       83.49       79.67      7.55 o
  14   8   1       25.09       13.73      6.49 o
  16   8   1      248.93      255.46     13.14 o
  18   8   1        0.06       -5.84      5.84 o
  20   8   1       32.26       25.21      7.56 o
  22   8   1       17.91       18.50      8.92 o
  24   8   1       12.19       12.86     14.35 o
 -23   9   1       25.34        5.45     10.42 o
 -21   9   1       14.29        6.30      8.38 o
 -19   9   1       13.88       15.49      7.10 o
 -17   9   1       20.31       12.56      6.68 o
 -15   9   1        0.37       -1.89      5.65 o
 -13   9   1       97.87      102.97      8.53 o
 -11   9   1       30.89       31.89      6.17 o
  -9   9   1       16.09       10.46      5.11 o
  -7   9   1        9.31       10.03      5.54 o
  -5   9   1      240.05      201.65     11.12 o
  -3   9   1      266.78      221.43     13.63 o
  -1   9   1       83.40       80.00      9.32 o
   1   9   1       58.89       60.35      8.33 o
   3   9   1       83.37       59.22      7.52 o
   5   9   1        0.31       -1.00      4.84 o
   7   9   1      104.26      101.94      7.79 o
   9   9   1       13.24       11.11      5.42 o
  11   9   1        0.62       -3.36      5.08 o
  13   9   1       51.69       67.11      8.11 o
  15   9   1        5.96       29.04      7.99 o
  17   9   1       66.22       67.86      8.88 o
  19   9   1        0.74        2.69      6.99 o
  21   9   1        1.84       -9.65      9.65 o
 -20  10   1       18.59       16.85      9.73 o
 -18  10   1       50.45       66.77      9.29 o
 -16  10   1       86.59       81.62     10.34 o
 -14  10   1       17.71       16.12      7.04 o
 -12  10   1        5.32        1.76      6.51 o
 -10  10   1       52.87       58.76      8.57 o
  -8  10   1       34.73       26.12      8.43 o
  -6  10   1        1.30       -0.15      6.23 o
  -4  10   1       11.71        0.96      6.34 o
  -2  10   1       38.20       31.78      7.99 o
   0  10   1       17.30       12.71      7.04 o
   2  10   1       15.47       26.84      7.80 o
   4  10   1        9.43       10.03      6.73 o
   6  10   1        6.70       12.06      7.36 o
   8  10   1       28.07       26.53      7.28 o
  10  10   1       66.53       88.23      9.63 o
  12  10   1      193.68      247.07     12.91 o
  14  10   1       93.19      111.26     12.31 o
  16  10   1        0.98        1.62      7.21 o
  18  10   1       45.41       36.14      9.09 o
  20  10   1       53.26       46.48     14.35 o
 -17  11   1       38.35       65.60     11.03 o
 -15  11   1       53.34       67.61     11.00 o
 -13  11   1        5.74        3.13      9.06 o
 -11  11   1        1.23      -11.61     12.01 o
  -9  11   1       23.56       41.46     10.63 o
  -7  11   1       19.98       17.73      8.82 o
  -5  11   1        3.13        6.54      7.73 o
  -3  11   1        4.07       10.04      7.50 o
  -1  11   1        4.79        2.34      7.50 o
   1  11   1        2.05       10.41      7.90 o
   3  11   1       32.75       42.14      9.32 o
   5  11   1        0.09       -6.91      6.91 o
   7  11   1      142.81      197.38     14.84 o
   9  11   1       46.31       52.61     10.21 o
  11  11   1        0.54        2.35      8.58 o
  13  11   1        0.44       12.03      8.43 o
  15  11   1       17.70       26.27     10.39 o
  17  11   1        0.59      -11.80     15.74 o
 -14  12   1       34.89       34.73     13.42 o
 -12  12   1        0.53        0.71      9.08 o
 -10  12   1       15.61        7.24     18.40 o
  -8  12   1        5.55       11.27      9.77 o
  -6  12   1        0.29        1.34      8.70 o
  -4  12   1        1.20       -4.64      8.58 o
  -2  12   1        3.15       -0.56      8.43 o
   0  12   1        8.74       11.87      9.20 o
   2  12   1        3.13       -2.08      8.15 o
   4  12   1       83.56      108.45     12.87 o
   6  12   1        0.16       -2.52     12.03 o
   8  12   1       41.92       31.58     12.08 o
  10  12   1        2.10       -9.06      9.06 o
  12  12   1       29.22       25.90     11.04 o
  -7  13   1        9.56       23.61     17.05 o
  -5  13   1        0.18        2.42      9.96 o
  -3  13   1       16.87       12.20     10.11 o
  -1  13   1        8.44       22.10     11.22 o
   1  13   1        1.72       11.76     10.39 o
   3  13   1       23.98       19.18     11.22 o
   5  13   1        3.53       12.31     19.02 o
 -32   0   2       23.42       27.54     17.05 o
 -30   0   2        2.62       -7.21     10.20 o
 -28   0   2      179.72      249.45     19.21 o
 -26   0   2       85.53       69.01     11.34 o
 -24   0   2      287.98      298.59     21.64 o
 -22   0   2       52.42       43.12      7.04 o
 -20   0   2      125.03       87.87     14.43 o
 -18   0   2      590.26      441.47     31.03 o
 -16   0   2     1970.23     2069.27     58.40 o
 -14   0   2     4134.97     3980.08    107.76 o
 -12   0   2       19.18       12.47      3.55 o
 -10   0   2     4126.20     4535.06    120.87 o
  -8   0   2    27566.09    28603.03    748.98 o
  -6   0   2   113517.13   111169.26   3610.64 o
  -4   0   2    12432.94    12100.76    325.86 o
  -2   0   2      977.69      972.95     27.65 o
   0   0   2     3582.25     3417.57     93.13 o
   2   0   2    68245.77    66306.56   2607.50 o
   4   0   2      803.25      879.71     21.37 o
   6   0   2     1535.74     1485.20     31.49 o
   8   0   2     2527.60     2539.97     53.14 o
  10   0   2      181.00      262.67      7.79 o
  12   0   2     8979.54     9719.83    198.29 o
  14   0   2       64.06       42.37      3.87 o
  16   0   2       72.40       58.38      6.64 o
  18   0   2       91.18       61.71      6.89 o
  20   0   2      719.99      649.91     23.34 o
  22   0   2      703.59      680.79     35.41 o
  24   0   2       65.51       74.12     11.80 o
  26   0   2      142.12      106.21     13.82 o
  28   0   2       54.76       50.21     12.11 o
 -31   1   2        2.16       -2.71     12.34 o
 -29   1   2       63.61       72.93     10.45 o
 -27   1   2        0.10        0.57      5.87 o
 -25   1   2        1.26        0.28      5.67 o
 -23   1   2       44.46       31.77      5.27 o
 -21   1   2      415.04      410.19     11.88 o
 -19   1   2       11.77       15.94      3.72 o
 -17   1   2      114.17      132.83      5.18 o
 -15   1   2     4697.61     5089.72     96.96 o
 -13   1   2     4656.73     4302.23     82.02 o
 -11   1   2      769.70      731.65     15.49 o
  -9   1   2     2302.21     2091.02     44.22 o
  -7   1   2       17.68        9.78      1.39 o
  -5   1   2      837.96      755.46     15.03 o
  -3   1   2    48252.89    48676.48    928.94 o
  -1   1   2    13776.38    13490.22    379.09 o
   1   1   2     4369.40     4231.07     68.91 o
   3   1   2      119.48       89.05      2.77 o
   5   1   2     1177.91     1092.22     38.46 o
   7   1   2      146.24      126.09      3.96 o
   9   1   2     6029.53     6036.23     97.89 o
  11   1   2     2823.39     3386.98     56.10 o
  13   1   2      305.51      264.84      6.41 o
  15   1   2      259.66      314.31      7.46 o
  17   1   2       27.17       33.51      3.44 o
  19   1   2       26.17       36.14      4.27 o
  21   1   2       22.22        7.80      4.31 o
  23   1   2        0.36       -0.20      5.22 o
  25   1   2        1.21        5.32      8.33 o
  27   1   2       25.51       40.70     15.08 o
  29   1   2        4.87        2.83     11.34 o
 -32   2   2       12.31        6.87     24.26 o
 -30   2   2        0.01        5.70      8.86 o
 -28   2   2       16.55       10.61      8.05 o
 -26   2   2        2.10       -5.59      5.59 o
 -24   2   2      385.26      406.82     13.90 o
 -22   2   2        6.30       -2.47      4.02 o
 -20   2   2      539.68      499.21     12.61 o
 -18   2   2      526.70      530.04     13.61 o
 -16   2   2      706.46      765.84     17.27 o
 -14   2   2      841.46      853.69     18.42 o
 -12   2   2     3617.07     3485.08     85.63 o
 -10   2   2     2088.12     2258.50     43.73 o
  -8   2   2     9182.26     8593.69    160.48 o
  -6   2   2    10852.22    10789.96    204.05 o
  -4   2   2    13989.81    13366.23    231.73 o
  -2   2   2        8.00       21.86      3.84 o
   0   2   2     1291.30     1350.05     26.34 o
   2   2   2       22.73       18.34      1.16 o
   4   2   2     1285.39     1101.34     22.06 o
   6   2   2      725.34      658.78     12.91 o
   8   2   2        0.16        3.58      1.59 o
  10   2   2       44.47       55.59      4.76 o
  12   2   2      579.11      545.74     10.33 o
  14   2   2      396.88      362.28      8.69 o
  16   2   2       41.66       46.42      3.88 o
  18   2   2      123.14       96.12      6.83 o
  20   2   2      503.54      472.13     13.59 o
  22   2   2       18.88       14.06      4.90 o
  24   2   2       35.41       35.09      9.36 o
  26   2   2        0.36       -4.50      9.44 o
  28   2   2       16.49       -3.88     11.01 o
  30   2   2        1.43      -13.12     14.43 o
 -31   3   2        1.16      -17.05     17.05 o
 -29   3   2      278.60      296.82     21.34 o
 -27   3   2       40.60       44.98      8.83 o
 -25   3   2       40.15       34.79      6.43 o
 -23   3   2      830.30      838.25     22.19 o
 -21   3   2      936.98      934.28     21.82 o
 -19   3   2     1612.89     1497.47     31.94 o
 -17   3   2      794.47      805.16     18.66 o
 -15   3   2      901.12      799.33     24.84 o
 -13   3   2      295.59      290.84      9.12 o
 -11   3   2     3608.22     3601.80     75.72 o
  -9   3   2      131.95      185.49      8.04 o
  -7   3   2     4475.75     4826.51     91.10 o
  -5   3   2     2922.21     2836.26     50.74 o
  -3   3   2    14886.11    14421.71    260.11 o
  -1   3   2    12063.22    11577.61    186.75 o
   1   3   2     4593.02     4473.22     77.73 o
   3   3   2      374.07      335.90      8.09 o
   5   3   2      533.74      492.01      9.33 o
   7   3   2       38.41       14.82      1.89 o
   9   3   2        0.42        4.69      2.09 o
  11   3   2     1761.52     1825.28     36.65 o
  13   3   2       68.06       85.28      4.86 o
  15   3   2        0.00       -1.10      3.00 o
  17   3   2       32.31       35.64      4.67 o
  19   3   2      241.78      250.54      9.81 o
  21   3   2      783.35      773.39     24.34 o
  23   3   2      225.42      233.69     16.09 o
  25   3   2       19.70        1.23      8.49 o
  27   3   2       45.73       24.31     10.34 o
  29   3   2       11.25        5.25     17.05 o
 -30   4   2       21.62       13.12     18.36 o
 -28   4   2        9.80        8.93      9.79 o
 -26   4   2      119.20      108.81      8.62 o
 -24   4   2       46.21       64.89      7.02 o
 -22   4   2        3.28       -0.57      5.07 o
 -20   4   2      189.16      238.05      9.34 o
 -18   4   2      832.35      826.74     21.40 o
 -16   4   2       65.23       68.53      5.45 o
 -14   4   2       59.34       58.15      4.08 o
 -12   4   2      145.12      201.46      6.64 o
 -10   4   2     1047.55     1066.14     22.26 o
  -8   4   2     3678.44     4031.93     76.77 o
  -6   4   2       73.79       73.40      5.11 o
  -4   4   2      389.67      356.39      8.61 o
  -2   4   2     3849.82     4187.90     81.90 o
   0   4   2     3311.63     3563.03    102.00 o
   2   4   2     3110.06     3562.22     63.32 o
   4   4   2     3714.84     3947.29     81.93 o
   6   4   2      179.57      268.64      7.44 o
   8   4   2     2324.77     2235.61     43.53 o
  10   4   2       23.62       29.61      2.27 o
  12   4   2        0.59        1.15      2.59 o
  14   4   2      716.86      675.79     16.42 o
  16   4   2      857.13      743.50     30.05 o
  18   4   2      720.73      720.23     22.43 o
  20   4   2       13.05        7.73      8.90 o
  22   4   2        0.03        4.89      6.65 o
  24   4   2        4.44       -6.45      8.56 o
  26   4   2       92.27       85.58     13.37 o
  28   4   2       29.09       38.54     15.08 o
 -29   5   2        4.71       -9.71     12.49 o
 -27   5   2       23.47       -0.64      9.25 o
 -25   5   2       81.52       93.03      9.85 o
 -23   5   2       40.93       48.60      6.61 o
 -21   5   2      576.39      577.23     16.87 o
 -19   5   2     1905.16     1894.07     39.27 o
 -17   5   2     1110.54     1162.94     25.36 o
 -15   5   2       13.21        9.48      3.77 o
 -13   5   2     2521.77     2559.87     55.35 o
 -11   5   2      356.22      324.71      8.87 o
  -9   5   2       46.75       33.79      2.45 o
  -7   5   2       79.95       81.51      3.65 o
  -5   5   2     1495.39     1262.00     25.73 o
  -3   5   2    15073.50    15979.41    297.54 o
  -1   5   2      138.11      156.40      9.19 o
   1   5   2       67.04       72.83      9.00 o
   3   5   2     3026.32     3303.93     69.41 o
   5   5   2     1174.08     1110.76     22.84 o
   7   5   2      208.58      289.28      8.22 o
   9   5   2       98.77      118.13      5.43 o
  11   5   2       35.14       54.45      5.11 o
  13   5   2       67.06       50.06      5.77 o
  15   5   2       48.44       67.49      6.37 o
  17   5   2     1402.07     1350.47     37.31 o
  19   5   2      436.80      420.41     14.77 o
  21   5   2       80.38       93.41      9.85 o
  23   5   2       62.59       76.56      9.75 o
  25   5   2        0.45        4.97     10.02 o
  27   5   2       24.89       30.97     14.35 o
 -28   6   2        3.32       -3.89     12.88 o
 -26   6   2       26.51       21.28      8.43 o
 -24   6   2        3.34        0.23      6.86 o
 -22   6   2      139.17      158.76     11.03 o
 -20   6   2       22.55       18.79      5.99 o
 -18   6   2      835.29      869.84     23.32 o
 -16   6   2       13.17       12.10      6.79 o
 -14   6   2        1.35       -2.23      4.41 o
 -12   6   2       98.64       80.75      6.22 o
 -10   6   2      100.29      118.62      6.22 o
  -8   6   2      176.65      207.34      6.66 o
  -6   6   2      314.27      310.76      8.63 o
  -4   6   2      868.16      814.72     17.76 o
  -2   6   2      503.24      374.14     10.96 o
   0   6   2       22.47       34.58      3.65 o
   2   6   2       16.90       23.77      3.39 o
   4   6   2      945.32      997.15     23.46 o
   6   6   2      168.96      159.85      7.88 o
   8   6   2       76.92       62.38      5.31 o
  10   6   2     1866.51     1786.60     40.45 o
  12   6   2      260.51      255.86     11.84 o
  14   6   2     1258.88     1253.99     30.90 o
  16   6   2        7.04       -2.67      5.02 o
  18   6   2        4.72        0.76      5.53 o
  20   6   2       82.74       94.07      9.71 o
  22   6   2        1.62       -4.48      8.14 o
  24   6   2       16.94       23.13     10.84 o
  26   6   2       35.97       16.18     13.82 o
 -27   7   2        3.30       13.84     13.42 o
 -25   7   2       14.73       24.54      9.17 o
 -23   7   2       31.75       20.91      8.18 o
 -21   7   2      144.37      162.82     15.14 o
 -19   7   2      240.50      239.94     11.57 o
 -17   7   2        7.29        7.68      5.15 o
 -15   7   2      319.53      347.90     14.09 o
 -13   7   2     1243.90     1221.23     29.65 o
 -11   7   2       57.92       50.34      5.56 o
  -9   7   2      180.89      190.14      8.28 o
  -7   7   2        0.26       -3.37      3.37 o
  -5   7   2      805.49      816.16     18.39 o
  -3   7   2      127.35      134.33      9.27 o
  -1   7   2      626.42      599.89     25.13 o
   1   7   2      174.25      225.50      7.74 o
   3   7   2      258.45      259.59      9.56 o
   5   7   2        2.01       -1.84      3.46 o
   7   7   2      239.14      248.80     11.84 o
   9   7   2     1552.14     1458.55     34.36 o
  11   7   2      893.34      804.78     21.69 o
  13   7   2       28.43       33.46      6.99 o
  15   7   2      303.64      309.78     13.02 o
  17   7   2      203.41      224.07     16.11 o
  19   7   2       39.59       40.18      9.66 o
  21   7   2       31.44       46.17      9.57 o
  23   7   2      131.95      131.50     12.47 o
  25   7   2       21.09       15.08     13.91 o
 -26   8   2       46.50       32.29     14.03 o
 -24   8   2        1.39       -4.85      7.87 o
 -22   8   2       20.15        5.85      7.98 o
 -20   8   2        2.58        5.07      5.78 o
 -18   8   2       71.64       85.05      8.19 o
 -16   8   2      464.57      455.91     17.48 o
 -14   8   2       80.45       73.23      7.85 o
 -12   8   2        0.19        2.91      5.43 o
 -10   8   2        1.23       -4.83      4.83 o
  -8   8   2      315.87      328.60     13.70 o
  -6   8   2     2242.22     2153.21     54.19 o
  -4   8   2      375.74      447.20     22.15 o
  -2   8   2      149.54      152.18      8.13 o
   0   8   2      384.23      468.06     16.67 o
   2   8   2     1329.59     1249.30     34.00 o
   4   8   2      232.40      220.33     11.12 o
   6   8   2      174.46      162.56     10.23 o
   8   8   2       29.47       35.92      6.77 o
  10   8   2      260.74      265.55     11.68 o
  12   8   2       17.47       19.85      6.01 o
  14   8   2       35.82       36.05      8.85 o
  16   8   2       19.51       14.14      6.20 o
  18   8   2       10.37        7.45      6.43 o
  20   8   2        8.31       11.39      8.40 o
  22   8   2       28.71       42.00     11.38 o
 -23   9   2        1.56       -3.58      9.19 o
 -21   9   2       21.44        7.35      8.22 o
 -19   9   2       43.55       43.66      8.10 o
 -17   9   2       20.64       22.99      7.17 o
 -15   9   2       14.67        8.65      6.63 o
 -13   9   2       10.33        2.17      5.81 o
 -11   9   2        0.18        7.14      5.91 o
  -9   9   2       42.49       36.20      6.77 o
  -7   9   2        5.58        3.35      5.36 o
  -5   9   2      155.84      159.51     11.74 o
  -3   9   2       52.81       56.92      9.02 o
  -1   9   2     2015.30     1831.48     54.01 o
   1   9   2      107.44      109.89     10.55 o
   3   9   2       57.42       44.19      7.31 o
   5   9   2      238.00      208.09     12.68 o
   7   9   2       78.39       63.09      7.98 o
   9   9   2       41.78       40.47      7.31 o
  11   9   2       44.80       28.61      7.38 o
  13   9   2       85.26       70.69      8.38 o
  15   9   2       27.33       20.40      8.07 o
  17   9   2        0.36        3.32      6.77 o
  19   9   2        7.91        2.85      8.09 o
  21   9   2       16.93       26.50     11.31 o
 -20  10   2       25.77       13.53      8.90 o
 -18  10   2        3.48        1.83      7.32 o
 -16  10   2       36.66       33.06      8.79 o
 -14  10   2        0.61       -6.19      6.19 o
 -12  10   2       79.76      101.22     10.22 o
 -10  10   2        9.31       16.27      6.77 o
  -8  10   2      130.25      140.10     12.60 o
  -6  10   2        9.28       20.84      7.66 o
  -4  10   2      113.61      130.22     11.85 o
  -2  10   2        7.33        5.87      6.89 o
   0  10   2       39.86       59.94      9.09 o
   2  10   2       40.01       48.69      8.81 o
   4  10   2        9.42       12.95      7.22 o
   6  10   2        5.70       -0.78      5.81 o
   8  10   2        0.60        7.89      6.65 o
  10  10   2        4.41        5.83      6.60 o
  12  10   2        2.24       -6.77      6.77 o
  14  10   2       12.85       11.73      9.23 o
  16  10   2        0.38       -0.11      7.08 o
  18  10   2       23.55       33.75     10.61 o
 -17  11   2       15.51        0.53     10.01 o
 -15  11   2        5.56       18.73      9.75 o
 -13  11   2        1.36       -2.26      8.01 o
 -11  11   2        6.42       -3.63      7.60 o
  -9  11   2        2.55       -0.50      7.21 o
  -7  11   2        0.68       -7.12      7.12 o
  -5  11   2       88.14       87.71     11.31 o
  -3  11   2        1.87        1.88      7.02 o
  -1  11   2       20.10       20.51      8.15 o
   1  11   2      102.98      115.93     12.24 o
   3  11   2       18.06       11.01      8.05 o
   5  11   2        2.68       12.35      8.43 o
   7  11   2       35.43       33.54      9.69 o
   9  11   2       55.69       50.92     10.55 o
  11  11   2        0.88        9.16      8.83 o
  13  11   2      115.69      147.46     13.32 o
  15  11   2        8.71        9.51     10.60 o
 -14  12   2        0.00       -8.79      9.60 o
 -12  12   2       13.73       11.44     10.38 o
 -10  12   2        8.05        8.45      9.17 o
  -8  12   2       11.10       16.05      9.36 o
  -6  12   2        0.81       -1.71      8.58 o
  -4  12   2        0.26       -2.53      8.01 o
  -2  12   2        0.17       -7.75      8.05 o
   0  12   2        6.07       -9.82      9.82 o
   2  12   2       33.52       57.81     10.90 o
   4  12   2        5.82       16.81      9.49 o
   6  12   2       50.79       59.79     11.62 o
   8  12   2        0.03       -3.05      9.36 o
  10  12   2       30.33       42.97     11.67 o
  12  12   2       13.37       24.42     13.23 o
  -7  13   2        5.87        1.31     15.74 o
  -5  13   2        1.39       12.40     11.22 o
  -3  13   2       27.52       27.65     11.67 o
  -1  13   2      118.98      173.19     16.90 o
   1  13   2        6.13        2.11     10.27 o
   3  13   2        3.74      -10.02     13.71 o
 -33   1   3       16.39       -0.08      9.97 o
 -31   1   3       92.51      117.02     12.91 o
 -29   1   3       53.98       46.48      8.29 o
 -27   1   3       38.55       27.64      7.03 o
 -25   1   3      167.70      211.94     10.20 o
 -23   1   3      100.92       82.90      7.79 o
 -21   1   3       28.78       21.12      5.06 o
 -19   1   3      142.19      116.02     14.67 o
 -17   1   3      788.14      781.84     23.42 o
 -15   1   3     1044.61     1119.79     21.46 o
 -13   1   3       70.99       73.30      4.01 o
 -11   1   3      248.22      216.32      5.94 o
  -9   1   3     1028.48      951.39     19.03 o
  -7   1   3     2637.70     2506.92     51.75 o
  -5   1   3     5688.60     5073.37     94.97 o
  -3   1   3      633.16      547.57     14.00 o
  -1   1   3       14.31       19.07      2.17 o
   1   1   3      651.85      755.34     16.46 o
   3   1   3     6220.88     6311.28    128.20 o
   5   1   3     4065.42     3676.70     75.84 o
   7   1   3     3876.17     4048.98     70.92 o
   9   1   3       37.69       37.20      2.70 o
  11   1   3      670.11      524.43     10.01 o
  13   1   3      745.56      796.54     15.49 o
  15   1   3      556.72      552.69     12.81 o
  17   1   3        1.01       -2.49      2.94 o
  19   1   3       31.20       27.46      4.36 o
  21   1   3      112.80       91.41      6.48 o
  23   1   3       14.89        5.25      7.63 o
  25   1   3       46.45       24.04     10.67 o
  27   1   3        0.25        0.87     10.67 o
  29   1   3        9.74       44.59     24.92 o
 -32   2   3       51.89       65.25     12.23 o
 -30   2   3       24.83       25.40      9.61 o
 -28   2   3       63.27       57.19      9.69 o
 -26   2   3        3.80        2.25      5.81 o
 -24   2   3      165.01      159.25      8.81 o
 -22   2   3        5.13        1.89      7.76 o
 -20   2   3      552.89      523.40     15.20 o
 -18   2   3     2213.45     2279.01     45.66 o
 -16   2   3       42.55       30.42      3.51 o
 -14   2   3      465.31      355.56      9.68 o
 -12   2   3     1109.12     1206.56     30.09 o
 -10   2   3        0.01       -1.08      1.08 o
  -8   2   3      549.78      478.96     12.89 o
  -6   2   3      106.12      110.35      4.79 o
  -4   2   3     5736.76     5343.14    160.50 o
  -2   2   3      737.28      689.29     27.86 o
   0   2   3     4140.44     4027.74     85.43 o
   2   2   3       17.36        5.86      1.86 o
   4   2   3     5027.18     4736.17    126.39 o
   6   2   3      866.78      993.45     20.49 o
   8   2   3     4885.54     5091.97     96.50 o
  10   2   3      156.23      159.69      5.50 o
  12   2   3      435.52      439.08     10.53 o
  14   2   3      316.67      308.33      9.41 o
  16   2   3      218.00      248.88      9.86 o
  18   2   3      198.41      169.85     10.16 o
  20   2   3     1197.62     1134.99     29.06 o
  22   2   3       64.93       51.02      8.33 o
  24   2   3        5.86        4.45      8.53 o
  26   2   3        9.65        5.42     10.40 o
  28   2   3        1.62       11.46     12.46 o
 -31   3   3       10.49       -5.09      9.08 o
 -29   3   3       57.43       39.41      9.83 o
 -27   3   3        0.08       -4.53      7.21 o
 -25   3   3      292.44      319.29     12.57 o
 -23   3   3       26.19       36.20      8.97 o
 -21   3   3       22.31       21.29      5.54 o
 -19   3   3     2650.56     2732.08     55.46 o
 -17   3   3        3.72       12.02      3.34 o
 -15   3   3     2851.00     2972.63     57.97 o
 -13   3   3      772.16      691.04     15.57 o
 -11   3   3     1071.26      933.88     19.67 o
  -9   3   3      710.59      714.02     15.22 o
  -7   3   3     2000.07     2025.78     39.05 o
  -5   3   3      187.46      122.52      4.19 o
  -3   3   3     2707.74     2832.41     74.19 o
  -1   3   3    10635.35    11000.56    297.77 o
   1   3   3     3231.47     3452.46     65.38 o
   3   3   3      659.53      583.31     13.06 o
   5   3   3       36.18       50.07      3.38 o
   7   3   3      975.71      793.29     15.70 o
   9   3   3      240.46      270.98      7.29 o
  11   3   3      548.72      427.71     10.32 o
  13   3   3     2090.30     2009.83     37.74 o
  15   3   3      265.92      234.73      7.97 o
  17   3   3        6.35        2.43      3.89 o
  19   3   3      124.37      126.12      9.37 o
  21   3   3        2.27        2.75      6.22 o
  23   3   3       12.54       16.05     12.02 o
  25   3   3        2.48       -7.99      7.99 o
  27   3   3       16.24       10.95     10.31 o
 -30   4   3       11.46       20.31     13.23 o
 -28   4   3        5.41        6.02      6.35 o
 -26   4   3       31.29       32.17      6.68 o
 -24   4   3      550.53      573.95     17.41 o
 -22   4   3      267.66      307.96     11.85 o
 -20   4   3     1204.34     1198.35     33.17 o
 -18   4   3      895.60      866.02     22.33 o
 -16   4   3       63.45       61.18      4.40 o
 -14   4   3      405.08      400.68     11.52 o
 -12   4   3      250.84      265.43      8.46 o
 -10   4   3     1422.31     1388.09     30.89 o
  -8   4   3     4685.31     5065.15     96.08 o
  -6   4   3     3264.23     3355.58     58.94 o
  -4   4   3     1715.21     1976.70     35.38 o
  -2   4   3     2164.90     2108.55     37.72 o
   0   4   3     1135.23     1036.81     21.15 o
   2   4   3       77.96       52.27      2.25 o
   4   4   3      449.47      437.17      9.38 o
   6   4   3       71.23       82.43      3.92 o
   8   4   3      271.21      304.19      8.34 o
  10   4   3      114.52      110.68      5.19 o
  12   4   3      185.18      177.42      7.08 o
  14   4   3      116.04      144.94      7.49 o
  16   4   3       74.80       78.99      6.76 o
  18   4   3      228.41      219.05     11.94 o
  20   4   3      252.87      221.83     12.60 o
  22   4   3        8.41        3.76      6.86 o
  24   4   3        0.74        2.61      9.02 o
  26   4   3       18.08        3.87      9.79 o
  28   4   3       19.69       38.92     14.35 o
 -29   5   3        0.47      -11.56     11.56 o
 -27   5   3       13.65       23.02      8.31 o
 -25   5   3        1.82        0.38      5.69 o
 -23   5   3      111.24      114.09      8.08 o
 -21   5   3       22.93       32.27      5.95 o
 -19   5   3      808.19      863.41     30.03 o
 -17   5   3       14.80        6.03      4.14 o
 -15   5   3       77.56       78.00      5.15 o
 -13   5   3     1075.63     1042.63     29.51 o
 -11   5   3      288.05      283.52      8.19 o
  -9   5   3      160.72      144.81      5.39 o
  -7   5   3      462.80      549.68     11.76 o
  -5   5   3      336.66      306.55      7.60 o
  -3   5   3      534.22      547.09     11.54 o
  -1   5   3      977.90     1085.35     20.60 o
   1   5   3     1199.73     1110.67     28.39 o
   3   5   3        5.63        2.36      1.97 o
   5   5   3       29.29       23.88      3.32 o
   7   5   3        0.63       -2.20      2.20 o
   9   5   3     1586.72     1553.77     32.10 o
  11   5   3       30.11       17.32      5.87 o
  13   5   3      255.53      234.26      9.86 o
  15   5   3       27.18       17.28      5.14 o
  17   5   3      253.20      290.18     13.45 o
  19   5   3        4.86       -4.56      6.00 o
  21   5   3      133.15      117.22     13.68 o
  23   5   3       42.22       39.34      8.79 o
  25   5   3        2.30        1.09     10.08 o
  27   5   3       16.09       41.15     14.75 o
 -28   6   3       31.84       21.99     10.28 o
 -26   6   3        3.57       -0.64      7.26 o
 -24   6   3       13.56        3.33      6.77 o
 -22   6   3      118.77      108.30      7.65 o
 -20   6   3       32.28       15.79      4.68 o
 -18   6   3       28.83       37.12      8.75 o
 -16   6   3      350.06      356.39     12.53 o
 -14   6   3        1.73       -4.43      5.99 o
 -12   6   3      364.54      361.97     13.32 o
 -10   6   3      486.79      566.11     17.42 o
  -8   6   3      990.90     1049.82     24.93 o
  -6   6   3      676.06      613.17     14.50 o
  -4   6   3     3124.41     3423.25     60.91 o
  -2   6   3     1611.72     1611.33     30.16 o
   0   6   3       30.59       11.40      3.67 o
   2   6   3        3.21        9.41      2.91 o
   4   6   3       77.98       65.97      4.18 o
   6   6   3       65.70       57.55      4.93 o
   8   6   3      484.40      518.22     15.00 o
  10   6   3      470.05      438.23     13.80 o
  12   6   3       19.09       14.41      5.77 o
  14   6   3       28.49       29.57      5.82 o
  16   6   3       99.30      124.89      8.73 o
  18   6   3       19.87       18.38      7.28 o
  20   6   3        7.03        8.97      7.70 o
  22   6   3        9.54        5.90      7.56 o
  24   6   3       17.43       25.40      9.33 o
  26   6   3       10.86       11.80     15.74 o
 -27   7   3        8.44       11.04     10.02 o
 -25   7   3        0.27       -6.89      6.89 o
 -23   7   3       33.70       20.81      7.77 o
 -21   7   3      113.71      112.48      9.90 o
 -19   7   3       19.65       11.77      5.52 o
 -17   7   3      130.16      126.36      8.17 o
 -15   7   3        0.50       -0.66      6.65 o
 -13   7   3      511.67      493.96     17.26 o
 -11   7   3        4.62       -4.14      4.14 o
  -9   7   3       34.84       34.22      5.43 o
  -7   7   3     1077.80     1147.84     27.65 o
  -5   7   3        2.58       10.50      3.80 o
  -3   7   3      204.97      232.44      9.09 o
  -1   7   3       58.04       36.62      4.41 o
   1   7   3      393.33      372.72     11.55 o
   3   7   3     1745.37     1670.43     42.93 o
   5   7   3       30.92       31.00      5.43 o
   7   7   3       23.22       27.57      5.67 o
   9   7   3       54.45       63.94      7.28 o
  11   7   3      155.38      142.11      8.73 o
  13   7   3      245.75      249.96     11.38 o
  15   7   3       23.83       25.32      6.47 o
  17   7   3       11.53       15.49      7.17 o
  19   7   3       17.01       16.92      8.37 o
  21   7   3        2.17        4.12      8.06 o
  23   7   3       27.10       21.69     10.42 o
 -26   8   3        2.90       -4.03     10.53 o
 -24   8   3        0.04       -7.53      7.53 o
 -22   8   3        3.33        5.69      7.37 o
 -20   8   3        0.08        6.50      6.69 o
 -18   8   3      174.44      196.43     13.44 o
 -16   8   3      259.25      247.99     15.02 o
 -14   8   3      102.15      101.30     11.55 o
 -12   8   3      280.34      282.71     13.04 o
 -10   8   3        5.19        5.37      5.09 o
  -8   8   3       65.49       63.45      7.43 o
  -6   8   3      748.69      678.45     21.96 o
  -4   8   3     1099.32     1136.54     31.27 o
  -2   8   3       40.37       50.82      7.51 o
   0   8   3       42.40       43.84      6.77 o
   2   8   3      153.36      122.51      8.97 o
   4   8   3       36.63       22.72      5.99 o
   6   8   3       19.68       28.13      6.31 o
   8   8   3     2927.11     2778.97     80.96 o
  10   8   3       62.24       53.62     10.94 o
  12   8   3      256.75      224.20     12.96 o
  14   8   3       17.18        5.25      6.56 o
  16   8   3        0.50       -5.78      5.78 o
  18   8   3       95.56      106.51     11.03 o
  20   8   3        9.06        4.25      8.61 o
  22   8   3        0.14       13.34     18.49 o
 -23   9   3       16.01       18.97     12.53 o
 -21   9   3       24.88       29.90     11.07 o
 -19   9   3       21.92       16.43      9.23 o
 -17   9   3       22.04       22.93      9.02 o
 -15   9   3       53.07       39.86      7.99 o
 -13   9   3       83.37       64.77      8.22 o
 -11   9   3       33.36       52.42      7.70 o
  -9   9   3      339.22      303.10     13.90 o
  -7   9   3        1.28       -5.36      5.36 o
  -5   9   3      597.46      641.84     24.21 o
  -3   9   3      131.82      150.28     11.96 o
  -1   9   3      109.74       76.16      9.52 o
   1   9   3      490.05      435.15     16.67 o
   3   9   3        0.45       -5.46      5.55 o
   5   9   3      140.89      137.42     11.28 o
   7   9   3       13.37        5.90      5.79 o
   9   9   3       94.50       99.29     13.82 o
  11   9   3        1.35        0.11      5.89 o
  13   9   3       55.67       36.47      9.65 o
  15   9   3        8.04       14.51      7.73 o
  17   9   3        0.74       -7.59      8.58 o
  19   9   3        6.37       10.44      9.44 o
  21   9   3        2.65        3.99     11.54 o
 -22  10   3       15.29       20.49     18.36 o
 -20  10   3        0.03       -5.25      8.86 o
 -18  10   3       16.04       18.46      9.44 o
 -16  10   3        1.57       -6.75      6.75 o
 -14  10   3       30.18       50.71     10.41 o
 -12  10   3       15.67       13.01      6.64 o
 -10  10   3        4.77       11.35      7.38 o
  -8  10   3      281.87      289.37     16.55 o
  -6  10   3      180.97      199.02     15.69 o
  -4  10   3      157.80      172.27     22.06 o
  -2  10   3      271.30      242.93     25.42 o
   0  10   3       76.32       65.34     12.93 o
   2  10   3       29.45       21.87      8.05 o
   4  10   3       42.11       22.30      8.26 o
   6  10   3        4.34        8.17      6.84 o
   8  10   3       60.60       56.40      8.75 o
  10  10   3        2.37        3.88      6.82 o
  12  10   3       65.06       78.79     10.30 o
  14  10   3        8.84       -2.90      8.83 o
  16  10   3        0.06       -5.33      9.44 o
  18  10   3       22.44       18.72     29.51 o
 -19  11   3        5.16      -11.80     11.80 o
 -17  11   3        8.27        3.21     14.08 o
 -15  11   3        3.02       -1.17      8.51 o
 -13  11   3      180.41      207.00     15.87 o
 -11  11   3       21.84       17.42      8.92 o
  -9  11   3       20.53        1.30      7.21 o
  -7  11   3        3.46        1.67      7.92 o
  -5  11   3       76.21       52.97     10.13 o
  -3  11   3       49.60       31.59      9.61 o
  -1  11   3       24.21       29.67      9.19 o
   1  11   3       21.72       -4.68      7.66 o
   3  11   3       51.68       54.19     10.42 o
   5  11   3      109.74      138.91     13.11 o
   7  11   3        0.98        2.26      8.15 o
   9  11   3       39.38       28.46     10.21 o
  11  11   3        8.18       10.36      8.79 o
  13  11   3        0.23       -9.65      9.65 o
  15  11   3       18.94       17.88     11.85 o
 -14  12   3        0.99       -4.99     11.63 o
 -12  12   3        0.65        2.71      9.31 o
 -10  12   3        2.05        8.59      9.52 o
  -8  12   3        2.84        2.79      8.93 o
  -6  12   3        0.75        6.43      8.70 o
  -4  12   3        7.65        1.34      8.70 o
  -2  12   3        7.31       12.98     10.23 o
   0  12   3        4.77       -0.75      8.58 o
   2  12   3        1.35        9.74      9.05 o
   4  12   3        9.02       12.33      9.61 o
   6  12   3        0.52        4.93      9.19 o
   8  12   3        0.01        0.27      9.49 o
  10  12   3       11.21       33.05     24.92 o
  -5  13   3        5.11       11.03     10.90 o
  -3  13   3        1.77       12.60     10.08 o
  -1  13   3       40.93       35.88     11.96 o
   1  13   3       31.59       29.04     11.43 o
   3  13   3        4.02       -5.46     11.34 o
 -32   0   4      118.45      133.79     26.89 o
 -30   0   4      118.71      148.83     16.69 o
 -28   0   4       61.28       66.98     14.43 o
 -26   0   4      229.36      221.04     19.02 o
 -24   0   4        0.04        3.50      6.91 o
 -22   0   4     4263.64     4284.13    147.02 o
 -20   0   4      850.88      955.91     37.89 o
 -18   0   4      771.71      672.21     28.18 o
 -16   0   4        8.44       -2.23      2.70 o
 -14   0   4     2026.47     1957.77     54.61 o
 -12   0   4       37.52       41.71      6.56 o
 -10   0   4     3524.57     3491.01    116.05 o
  -8   0   4      602.98      614.68     22.59 o
  -6   0   4    62096.34    59449.80   1934.44 o
  -4   0   4   134404.23   128593.30   3375.25 o
  -2   0   4    82325.05    77916.09   4239.37 o
   0   0   4    20302.10    21758.71    707.58 o
   2   0   4      121.83      143.24     14.43 o
   4   0   4     2969.61     3129.37     84.50 o
   6   0   4     4103.53     4123.73    111.21 o
   8   0   4     3182.57     3311.07     90.57 o
  10   0   4     1883.45     1803.63     39.14 o
  12   0   4      242.56      254.63      8.53 o
  14   0   4     1284.49     1182.92     30.93 o
  16   0   4      274.77      212.26      9.96 o
  18   0   4      561.84      495.08     19.48 o
  20   0   4      264.82      209.79     14.23 o
  22   0   4       87.26       45.72     10.49 o
  24   0   4      329.19      297.71     35.41 o
  26   0   4        8.65       20.98     19.67 o
 -33   1   4        0.80      -10.90     10.90 o
 -31   1   4       12.47        9.21      9.02 o
 -29   1   4        8.43       -8.10      8.71 o
 -27   1   4        3.14        9.63      5.79 o
 -25   1   4       26.32       12.26      7.04 o
 -23   1   4      525.25      555.02     22.09 o
 -21   1   4     1350.81     1424.21     38.06 o
 -19   1   4      482.45      501.43     16.30 o
 -17   1   4      227.74      170.23      7.11 o
 -15   1   4      160.45      125.58      5.61 o
 -13   1   4      361.22      248.67      8.21 o
 -11   1   4      117.45      120.80      4.05 o
  -9   1   4        4.19        5.14      1.72 o
  -7   1   4    13271.50    13514.63    276.73 o
  -5   1   4    12430.27    12264.75    400.92 o
  -3   1   4      128.39      153.28      6.52 o
  -1   1   4     1763.05     2067.51     57.80 o
   1   1   4      722.90      673.97     17.19 o
   3   1   4     2947.46     2983.79     88.51 o
   5   1   4     2407.08     2440.21     43.46 o
   7   1   4     3695.72     3671.69     64.67 o
   9   1   4       51.55       74.20      3.78 o
  11   1   4       96.41      135.23      5.23 o
  13   1   4      115.60      108.10      5.05 o
  15   1   4       49.02       65.22      5.08 o
  17   1   4       32.06       24.75      4.20 o
  19   1   4        4.93        3.74      4.13 o
  21   1   4        2.80       -3.36      5.02 o
  23   1   4       51.96       32.28      8.70 o
  25   1   4        0.76       -6.56     15.74 o
  27   1   4        5.25       18.36     20.98 o
 -32   2   4       40.47       53.43     11.31 o
 -30   2   4       15.49        6.38      8.67 o
 -28   2   4       49.06       44.22      7.94 o
 -26   2   4      652.71      667.53     22.63 o
 -24   2   4        2.04        0.21      5.96 o
 -22   2   4     1642.43     1682.29     44.60 o
 -20   2   4      542.16      436.25     13.43 o
 -18   2   4        6.96        9.49      3.38 o
 -16   2   4     2618.38     2644.78     57.10 o
 -14   2   4       12.37        2.11      2.23 o
 -12   2   4      474.31      466.95     11.01 o
 -10   2   4      348.66      286.26      7.17 o
  -8   2   4     1012.99     1108.58     20.36 o
  -6   2   4      907.19      834.65     16.94 o
  -4   2   4     1691.53     1660.88     37.56 o
  -2   2   4     2409.26     2329.34     49.59 o
   0   2   4     1579.25     1656.10     44.67 o
   2   2   4     2277.61     2234.31     39.73 o
   4   2   4      428.65      531.11     10.90 o
   6   2   4     3173.94     3375.24     59.81 o
   8   2   4       27.98       17.98      2.42 o
  10   2   4       48.93       39.34      3.14 o
  12   2   4      759.38      759.45     19.00 o
  14   2   4      340.84      356.08     10.42 o
  16   2   4        2.78       -1.51      3.61 o
  18   2   4      162.71      143.38      8.58 o
  20   2   4       73.46       64.85      7.06 o
  22   2   4        1.04       -4.72      5.81 o
  24   2   4       39.48       34.64      9.51 o
  26   2   4       25.05       25.31     11.89 o
  28   2   4        0.33       13.12     20.98 o
 -31   3   4       10.27        1.85      9.02 o
 -29   3   4       78.88       89.94     11.17 o
 -27   3   4       24.01       23.24      7.17 o
 -25   3   4        1.26        0.82      6.22 o
 -23   3   4     1392.23     1496.70     46.43 o
 -21   3   4       72.01       76.30     15.51 o
 -19   3   4        9.69        6.02      3.42 o
 -17   3   4      114.68      119.30      5.62 o
 -15   3   4      438.93      405.70     10.66 o
 -13   3   4       13.97        8.05      2.09 o
 -11   3   4        4.78        4.85      1.86 o
  -9   3   4     5570.43     5798.71    109.14 o
  -7   3   4     6575.47     6355.01    119.12 o
  -5   3   4       31.08       17.69      2.56 o
  -3   3   4       21.36       44.32      3.30 o
  -1   3   4     3077.83     3031.34     82.77 o
   1   3   4      180.15      185.51      5.09 o
   3   3   4        0.14        3.06      1.40 o
   5   3   4     7691.54     8089.41    193.44 o
   7   3   4      993.68     1104.98     21.39 o
   9   3   4      331.63      466.63     10.84 o
  11   3   4      810.74      893.96     18.50 o
  13   3   4      920.49      888.54     18.91 o
  15   3   4      486.93      392.76     11.88 o
  17   3   4     1026.06      901.46     24.02 o
  19   3   4       16.53        6.64      5.68 o
  21   3   4        0.78       10.59      6.46 o
  23   3   4       59.47       40.03      7.84 o
  25   3   4        0.40       -1.75      8.88 o
  27   3   4       37.16       28.54     16.62 o
 -32   4   4        0.03      -13.12     18.36 o
 -30   4   4        8.52        3.68     10.45 o
 -28   4   4        9.32       17.40      6.77 o
 -26   4   4       68.20       70.85      7.49 o
 -24   4   4     1179.94     1238.97     34.66 o
 -22   4   4        1.46       -6.18      6.18 o
 -20   4   4       29.21       30.61      5.79 o
 -18   4   4      278.19      268.10      9.18 o
 -16   4   4      492.70      511.01     12.97 o
 -14   4   4     2312.31     2390.09     47.37 o
 -12   4   4       86.00       77.31      4.41 o
 -10   4   4     2632.70     2859.93     51.01 o
  -8   4   4     2456.28     2821.32     50.15 o
  -6   4   4      678.04      862.44     18.18 o
  -4   4   4      387.84      392.13     16.13 o
  -2   4   4     1960.53     1858.46     45.93 o
   0   4   4      191.59      189.55      8.69 o
   2   4   4      752.48      724.08     18.96 o
   4   4   4      492.04      525.71     14.70 o
   6   4   4     4158.43     4398.71     78.41 o
   8   4   4       30.13       29.70      3.49 o
  10   4   4      267.18      237.26      7.32 o
  12   4   4        0.01        1.89      2.99 o
  14   4   4        7.88        8.39      4.47 o
  16   4   4      168.56      158.85     10.79 o
  18   4   4      421.25      417.70     21.77 o
  20   4   4        3.46       -6.10      6.10 o
  22   4   4       17.17       15.01      7.53 o
  24   4   4        1.10        0.25      7.45 o
  26   4   4        6.66        1.31     12.29 o
 -31   5   4       20.93        2.62     17.05 o
 -29   5   4        9.01       -6.27      6.27 o
 -27   5   4      125.00      109.71      8.74 o
 -25   5   4        0.12       -4.35      5.62 o
 -23   5   4       25.76       25.95     14.01 o
 -21   5   4      363.89      362.71     17.28 o
 -19   5   4      118.53      127.57      9.06 o
 -17   5   4       12.37        7.10      5.87 o
 -15   5   4        1.26        1.69      2.78 o
 -13   5   4      514.69      529.75     14.32 o
 -11   5   4      115.84      136.16      6.77 o
  -9   5   4     1706.49     1760.55     35.07 o
  -7   5   4     3575.67     3778.62     66.63 o
  -5   5   4      932.60     1028.19     24.40 o
  -3   5   4       64.38       93.04      3.66 o
  -1   5   4      238.77      261.02      7.72 o
   1   5   4     3741.34     4139.96     72.82 o
   3   5   4     2848.22     3006.21     50.47 o
   5   5   4      787.21      789.85     26.69 o
   7   5   4        0.77        0.02      2.63 o
   9   5   4      342.15      283.13     11.05 o
  11   5   4      890.07      810.43     23.69 o
  13   5   4      934.41      844.30     22.43 o
  15   5   4      362.89      361.29     15.15 o
  17   5   4       57.72       80.12      8.61 o
  19   5   4        0.49       -6.10      6.10 o
  21   5   4        3.17        5.84      7.06 o
  23   5   4       13.10       21.76      8.57 o
  25   5   4       68.32       45.31     14.17 o
 -30   6   4        1.58      -13.12     13.12 o
 -28   6   4        5.82       -5.79      7.53 o
 -26   6   4        2.58       -5.01      7.12 o
 -24   6   4        0.21       -5.15      5.15 o
 -22   6   4      306.55      294.29     11.98 o
 -20   6   4      212.19      239.09     12.19 o
 -18   6   4      220.88      175.28     13.06 o
 -16   6   4      230.91      245.96     13.46 o
 -14   6   4       28.37       19.21      5.11 o
 -12   6   4       44.14       44.85      4.18 o
 -10   6   4        4.64        3.49      3.37 o
  -8   6   4       86.34       80.31      4.66 o
  -6   6   4      438.56      498.38     11.17 o
  -4   6   4      777.69      762.65     19.93 o
  -2   6   4      267.57      326.30     10.04 o
   0   6   4      447.44      442.82     10.12 o
   2   6   4       18.26       15.73      2.61 o
   4   6   4     1217.94     1184.05     32.50 o
   6   6   4     1263.25     1306.20     34.71 o
   8   6   4      881.06      849.86     24.59 o
  10   6   4        4.47        6.37      6.11 o
  12   6   4      543.77      441.11     18.41 o
  14   6   4       73.32       96.43      8.87 o
  16   6   4      152.45      148.99     10.80 o
  18   6   4       25.90       24.08      7.66 o
  20   6   4       72.58       59.88      9.42 o
  22   6   4       15.42       18.97      8.61 o
  24   6   4        2.78        0.19      9.61 o
 -27   7   4        0.25       -8.10      8.10 o
 -25   7   4       12.72        8.52      7.53 o
 -23   7   4        0.27        4.60      6.84 o
 -21   7   4       89.23       95.24      9.23 o
 -19   7   4      109.03       82.60     13.29 o
 -17   7   4        2.70       -7.09      7.35 o
 -15   7   4      183.13      191.88     10.91 o
 -13   7   4      209.57      225.82     11.20 o
 -11   7   4      128.64      123.87      8.10 o
  -9   7   4        4.09        8.99      4.73 o
  -7   7   4      564.40      621.29     16.97 o
  -5   7   4      247.17      243.59      9.29 o
  -3   7   4      627.10      653.53     17.43 o
  -1   7   4      452.58      424.29     12.76 o
   1   7   4      242.92      219.25     10.37 o
   3   7   4      370.78      374.98     14.06 o
   5   7   4      657.12      673.86     21.11 o
   7   7   4      100.79       97.42      8.10 o
   9   7   4      162.94      172.91     11.93 o
  11   7   4       26.89       33.33     10.02 o
  13   7   4        0.61        0.79      5.51 o
  15   7   4       60.50       52.07      8.29 o
  17   7   4       26.90       26.46      8.10 o
  19   7   4       15.08       14.82      7.86 o
  21   7   4        1.04       -8.29      8.29 o
  23   7   4        6.53       10.65     10.78 o
 -26   8   4        1.29       -3.87      8.58 o
 -24   8   4        9.55       12.35      8.02 o
 -22   8   4        0.01       -2.80      7.77 o
 -20   8   4       23.02       31.72      9.33 o
 -18   8   4       30.06       24.20      8.43 o
 -16   8   4       45.82       65.39      9.65 o
 -14   8   4        4.69        3.90      5.69 o
 -12   8   4        0.44       -3.57      4.94 o
 -10   8   4      284.99      314.97     13.38 o
  -8   8   4      144.46      124.62      9.06 o
  -6   8   4        2.43        7.62      5.58 o
  -4   8   4     3738.28     3579.51    110.42 o
  -2   8   4      592.89      524.30     17.95 o
   0   8   4       14.17        3.59      5.59 o
   2   8   4      991.91     1015.98     29.59 o
   4   8   4        0.00       -4.75      4.94 o
   6   8   4       32.30       38.08      7.17 o
   8   8   4      201.43      196.45     11.93 o
  10   8   4       23.85        8.23      5.88 o
  12   8   4        0.07        3.93      7.04 o
  14   8   4       23.59       31.64      9.02 o
  16   8   4        0.01        0.54      8.43 o
  18   8   4        5.08        6.62      8.11 o
  20   8   4       37.96       19.90      9.47 o
  22   8   4        0.24        3.97     10.90 o
 -25   9   4        4.03       -7.87     13.12 o
 -23   9   4        0.30        6.69      9.38 o
 -21   9   4        3.08       -7.90      7.90 o
 -19   9   4        7.10        4.88      7.91 o
 -17   9   4       28.78       33.06      8.88 o
 -15   9   4      207.37      201.67     12.66 o
 -13   9   4       29.00       17.99      6.72 o
 -11   9   4       79.97       68.59     10.98 o
  -9   9   4      351.56      358.38     15.01 o
  -7   9   4      491.75      496.92     18.31 o
  -5   9   4       65.13       69.34     10.16 o
  -3   9   4        0.00        4.47      7.12 o
  -1   9   4       30.24       17.69      7.27 o
   1   9   4      282.48      288.66     13.70 o
   3   9   4       80.23       55.27      7.73 o
   5   9   4        2.89        6.87      5.71 o
   7   9   4       57.19       67.52      8.32 o
   9   9   4       53.62       64.02      8.61 o
  11   9   4        6.43        9.38      6.60 o
  13   9   4       70.40       47.83     13.54 o
  15   9   4        5.07        4.11      8.97 o
  17   9   4        0.99       10.02      9.65 o
  19   9   4       26.07       -4.09     11.63 o
 -22  10   4        4.30        6.46     24.26 o
 -20  10   4        0.97        2.78      9.23 o
 -18  10   4       24.55       11.60      9.05 o
 -16  10   4        8.92       24.02      8.70 o
 -14  10   4        2.59        3.33      6.97 o
 -12  10   4       36.91       39.76      8.11 o
 -10  10   4      141.64      138.98     12.30 o
  -8  10   4       34.32       28.85      8.67 o
  -6  10   4      111.56      147.81     28.84 o
  -4  10   4      400.57      402.44     19.14 o
  -2  10   4        1.83       -3.59      7.02 o
   0  10   4      222.67      254.17     15.56 o
   2  10   4        6.04       -0.72      8.83 o
   4  10   4      271.93      274.24     14.45 o
   6  10   4      179.21      207.76     18.90 o
   8  10   4        0.02       -6.43      6.63 o
  10  10   4        1.92       -6.79      6.99 o
  12  10   4        0.80       -5.72      9.20 o
  14  10   4       16.62       14.36     10.76 o
  16  10   4       15.76        6.91     10.44 o
 -19  11   4        5.15        6.30     10.91 o
 -17  11   4        0.15       -0.26     10.91 o
 -15  11   4        0.42       -9.11      9.11 o
 -13  11   4       12.67        4.43     10.12 o
 -11  11   4       56.04       41.98     10.28 o
  -9  11   4       19.72       28.92      9.52 o
  -7  11   4       58.16       55.78     11.27 o
  -5  11   4      203.56      186.02     14.55 o
  -3  11   4        0.37       -4.14      8.70 o
  -1  11   4       37.45       36.24     11.86 o
   1  11   4       67.08       75.07     11.38 o
   3  11   4       75.32       66.80     10.74 o
   5  11   4        0.14       -7.66      7.66 o
   7  11   4       52.89       79.92     11.54 o
   9  11   4        3.35        2.13     10.12 o
  11  11   4        0.99        3.47     10.93 o
  13  11   4        2.56      -12.26     17.05 o
 -14  12   4        7.44       14.20     13.23 o
 -12  12   4        9.46       25.78     12.86 o
 -10  12   4       72.79       97.46     16.05 o
  -8  12   4        1.87        5.66      8.70 o
  -6  12   4       38.29       32.99     12.32 o
  -4  12   4       52.59       39.76     10.74 o
  -2  12   4        9.46       17.60      9.75 o
   0  12   4       17.35       13.12      8.86 o
   2  12   4        5.15        7.41      9.61 o
   4  12   4       85.48       82.04     12.51 o
   6  12   4       12.81        0.15     13.12 o
   8  12   4       31.03       17.99     13.12 o
  10  12   4        9.86       -9.18     14.43 o
  -5  13   4        0.26        1.31     15.74 o
  -3  13   4        6.83       -6.56     14.43 o
  -1  13   4       19.86       23.61     17.05 o
 -33   1   5        0.97       -9.02      9.02 o
 -31   1   5        0.00       -7.21      7.21 o
 -29   1   5       36.93       28.20     12.06 o
 -27   1   5      371.93      390.99     19.05 o
 -25   1   5     1141.64     1180.78     33.79 o
 -23   1   5       97.30       95.52      8.02 o
 -21   1   5     2230.61     2151.30     54.47 o
 -19   1   5      849.58      824.06     23.36 o
 -17   1   5      229.12      257.31      8.65 o
 -15   1   5       12.10        2.95      2.18 o
 -13   1   5     3572.74     3683.35     77.31 o
 -11   1   5      152.19      237.34      7.95 o
  -9   1   5      113.59      136.65      4.88 o
  -7   1   5     2423.18     2305.07     53.41 o
  -5   1   5      263.44      180.20     12.55 o
  -3   1   5        7.74       11.39      2.14 o
  -1   1   5      356.34      290.14     10.76 o
   1   1   5       23.18       35.15      3.44 o
   3   1   5      370.66      379.26     10.66 o
   5   1   5      533.04      444.77     10.46 o
   7   1   5      739.99      871.48     17.23 o
   9   1   5        0.87        2.07      2.34 o
  11   1   5        4.49       11.28      2.43 o
  13   1   5      212.13      230.97      8.12 o
  15   1   5      326.67      273.35      9.53 o
  17   1   5      891.31      801.75     19.76 o
  19   1   5        3.96       -1.33      4.23 o
  21   1   5      135.02      152.48      9.67 o
  23   1   5       33.45       44.59     20.98 o
  25   1   5       40.70       86.56     24.92 o
  27   1   5       44.89       20.98     22.30 o
 -32   2   5       97.73      130.30     15.04 o
 -30   2   5       21.09       14.28      9.20 o
 -28   2   5       50.19       51.02      9.49 o
 -26   2   5      318.82      304.58     16.83 o
 -24   2   5      257.45      233.76     23.66 o
 -22   2   5      354.61      352.63     16.07 o
 -20   2   5     1231.50     1096.81     30.03 o
 -18   2   5       23.32       27.09      4.02 o
 -16   2   5      491.13      491.75     12.07 o
 -14   2   5     1146.97     1389.98     28.29 o
 -12   2   5     2071.83     2018.88     39.23 o
 -10   2   5        0.16       -0.77      1.38 o
  -8   2   5     1405.49     1661.42     32.22 o
  -6   2   5      786.25      765.97     17.47 o
  -4   2   5       10.90        2.94      1.63 o
  -2   2   5       12.52       17.08      2.11 o
   0   2   5      393.45      354.77     11.21 o
   2   2   5      272.81      282.60      8.86 o
   4   2   5      413.97      445.70      9.56 o
   6   2   5      835.86      952.70     18.94 o
   8   2   5      197.71      204.11      6.45 o
  10   2   5      803.95      902.58     19.72 o
  12   2   5        1.87       -2.17      2.17 o
  14   2   5       55.15       34.32      4.34 o
  16   2   5       78.09       88.05      6.98 o
  18   2   5       61.04       59.96      6.14 o
  20   2   5        3.86       -5.43      5.43 o
  22   2   5      337.73      303.19     24.42 o
  24   2   5       15.15       -9.29     13.77 o
  26   2   5        0.92       18.36     20.98 o
 -33   3   5        7.92       -6.83     11.01 o
 -31   3   5       29.44       30.82      9.69 o
 -29   3   5        0.11       -2.30      7.38 o
 -27   3   5      175.27      202.65     18.27 o
 -25   3   5       80.73      100.62     10.13 o
 -23   3   5      205.21      240.15     11.73 o
 -21   3   5       62.30       74.65      6.28 o
 -19   3   5       10.58       10.76      3.52 o
 -17   3   5      338.24      314.24     11.52 o
 -15   3   5      212.35      169.38      8.33 o
 -13   3   5        2.41        5.09      3.35 o
 -11   3   5       21.12       10.09      1.94 o
  -9   3   5      242.01      196.30      5.24 o
  -7   3   5     1898.31     1931.11     37.69 o
  -5   3   5       36.55       54.49      4.39 o
  -3   3   5      478.14      507.26     12.82 o
  -1   3   5     3312.27     3628.12     76.61 o
   1   3   5      904.46      932.11     19.43 o
   3   3   5      911.58      939.52     18.18 o
   5   3   5     2984.34     3452.50     61.27 o
   7   3   5       78.71       64.71      3.96 o
   9   3   5      178.62      164.79      6.39 o
  11   3   5       66.00       73.74      4.41 o
  13   3   5      567.86      557.50     14.59 o
  15   3   5      180.78      205.94     10.56 o
  17   3   5       72.69       76.15      8.71 o
  19   3   5        1.42        1.02      5.79 o
  21   3   5       30.29       34.37      7.53 o
  23   3   5        4.59       -1.14      7.07 o
  25   3   5        7.62       -5.59      9.38 o
  27   3   5        9.67        5.25     20.98 o
 -32   4   5       23.53        6.56     10.40 o
 -30   4   5        0.57       -4.31      6.92 o
 -28   4   5       46.87       56.84      8.49 o
 -26   4   5      234.22      253.43     15.98 o
 -24   4   5        0.32       10.36      7.50 o
 -22   4   5       18.81       13.08      6.89 o
 -20   4   5      219.96      238.08     10.67 o
 -18   4   5       41.13       45.02      7.10 o
 -16   4   5        8.50        2.93      2.85 o
 -14   4   5      178.37      160.91      6.12 o
 -12   4   5     1874.90     2038.32     43.51 o
 -10   4   5       26.28       28.22      2.53 o
  -8   4   5     2148.11     2020.08     36.55 o
  -6   4   5     1727.99     1542.83     28.13 o
  -4   4   5      882.63     1001.30     23.35 o
  -2   4   5      943.48     1043.82     24.17 o
   0   4   5       67.96       71.18      3.65 o
   2   4   5      197.71      194.82      5.53 o
   4   4   5      159.55      185.56      5.59 o
   6   4   5      169.67      166.57      5.43 o
   8   4   5       43.72       32.53      3.19 o
  10   4   5      241.98      282.12      8.33 o
  12   4   5      271.22      240.11      8.98 o
  14   4   5      502.68      430.42     20.07 o
  16   4   5       40.10       33.04      7.09 o
  18   4   5      320.84      278.93     13.72 o
  20   4   5      144.76      146.10     11.17 o
  22   4   5        0.32       -6.89      6.89 o
  24   4   5       27.52        6.98      8.02 o
  26   4   5        0.08        8.06     12.59 o
 -31   5   5       48.54       53.31     10.21 o
 -29   5   5        0.00       -6.48      6.55 o
 -27   5   5        2.32       -5.95      5.95 o
 -25   5   5      149.69      178.64     11.74 o
 -23   5   5        8.58        9.71      8.10 o
 -21   5   5      387.57      410.78     18.55 o
 -19   5   5       32.55       33.45      6.95 o
 -17   5   5      234.92      250.15      9.65 o
 -15   5   5      167.07      183.31      7.43 o
 -13   5   5        0.01        0.68      2.58 o
 -11   5   5      435.27      496.45     14.57 o
  -9   5   5      991.82     1032.13     20.23 o
  -7   5   5      152.20      208.28      6.02 o
  -5   5   5       59.05       30.89      2.34 o
  -3   5   5     1534.46     1520.14     44.82 o
  -1   5   5      180.88      201.85      5.65 o
   1   5   5     1135.71     1181.66     22.57 o
   3   5   5      561.04      614.32     16.48 o
   5   5   5     2209.24     2214.96     48.43 o
   7   5   5       38.71       47.98      3.88 o
   9   5   5       19.04       18.54      4.15 o
  11   5   5        4.66        9.46      5.00 o
  13   5   5        2.78        6.13      6.10 o
  15   5   5      133.23      135.58     10.13 o
  17   5   5       26.10       30.98      7.43 o
  19   5   5        2.96        0.51      6.86 o
  21   5   5        0.48       -4.66      7.76 o
  23   5   5       11.85        3.96     11.74 o
  25   5   5        1.32       -2.53     12.88 o
 -30   6   5        0.60       -5.53      9.20 o
 -28   6   5       16.74       17.54      8.29 o
 -26   6   5        1.08       -3.34      8.32 o
 -24   6   5       32.45       36.62      7.66 o
 -22   6   5       21.12       35.18      8.83 o
 -20   6   5        0.06       -8.30      8.30 o
 -18   6   5        0.02       -4.90      5.16 o
 -16   6   5      653.72      635.52     20.04 o
 -14   6   5        3.39        3.15      4.22 o
 -12   6   5       42.54       57.38      4.93 o
 -10   6   5      514.98      553.04     14.83 o
  -8   6   5       27.95       28.17      5.38 o
  -6   6   5      694.41      659.37     14.78 o
  -4   6   5       24.41       16.12      2.45 o
  -2   6   5      198.12      194.15     10.32 o
   0   6   5        1.86       -1.63      2.66 o
   2   6   5       51.89       59.03      5.48 o
   4   6   5      222.45      234.95     10.18 o
   6   6   5       61.44       81.46      7.70 o
   8   6   5       13.94        8.73      4.54 o
  10   6   5      255.32      226.91     11.72 o
  12   6   5       12.82        4.22      5.28 o
  14   6   5      156.49      143.21     12.15 o
  16   6   5      108.25      118.67     10.08 o
  18   6   5       60.31       46.47      8.61 o
  20   6   5       66.52      103.90     10.69 o
  22   6   5      123.29      121.40     12.22 o
  24   6   5       28.73       31.88     11.04 o
 -29   7   5       19.29       35.41     17.05 o
 -27   7   5        2.22       -0.92      8.43 o
 -25   7   5        2.86        2.29      9.97 o
 -23   7   5        6.81       14.61      6.24 o
 -21   7   5       42.54       37.20     16.50 o
 -19   7   5       34.54       39.38      9.88 o
 -17   7   5       98.50       96.29      9.65 o
 -15   7   5        0.25       -4.19      4.19 o
 -13   7   5       70.33       66.79      9.06 o
 -11   7   5      383.86      375.82     13.85 o
  -9   7   5      153.51      179.74      9.32 o
  -7   7   5      408.67      371.50     11.88 o
  -5   7   5       70.85       80.00      5.90 o
  -3   7   5       98.52      106.87      7.80 o
  -1   7   5        0.36       -2.95      2.98 o
   1   7   5      418.74      391.21     14.22 o
   3   7   5      109.86       87.63      7.31 o
   5   7   5     1313.61     1211.85     33.30 o
   7   7   5       30.15       22.50      6.09 o
   9   7   5       78.80       65.89      7.85 o
  11   7   5       85.72       94.92     10.09 o
  13   7   5        0.49        8.55      7.38 o
  15   7   5      205.95      220.94     15.19 o
  17   7   5       11.18       10.47      8.58 o
  19   7   5       38.61       44.14      9.15 o
  21   7   5        5.65       -3.21      9.79 o
  23   7   5        3.36       20.08     13.23 o
 -26   8   5        5.02       34.97     12.29 o
 -24   8   5       28.53       10.63     10.02 o
 -22   8   5        2.54       -1.44      7.70 o
 -20   8   5        3.60        6.89      7.81 o
 -18   8   5       51.19       35.09      8.67 o
 -16   8   5      517.91      495.54     18.58 o
 -14   8   5      299.57      348.31     14.65 o
 -12   8   5      336.37      324.87     13.85 o
 -10   8   5      172.33      190.87     10.54 o
  -8   8   5       67.54       75.54      8.18 o
  -6   8   5      610.70      604.38     19.41 o
  -4   8   5       93.91      107.01      7.26 o
  -2   8   5     1342.95     1247.94     34.27 o
   0   8   5        0.87       -4.92      4.92 o
   2   8   5     1643.58     1546.24     41.23 o
   4   8   5       39.77       30.86      6.83 o
   6   8   5      287.79      295.21     13.58 o
   8   8   5       30.62       24.11     11.17 o
  10   8   5       92.60       78.26     10.10 o
  12   8   5        0.06       -7.29      7.29 o
  14   8   5      186.92      205.50     15.82 o
  16   8   5       17.74        6.86      9.02 o
  18   8   5       43.60       31.12     10.76 o
  20   8   5        4.81       -9.86     11.34 o
 -25   9   5        0.28       -4.73      9.93 o
 -23   9   5        0.95        5.61      8.47 o
 -21   9   5       11.68       10.52      8.97 o
 -19   9   5       92.40      112.18     12.15 o
 -17   9   5        0.07        2.40      7.60 o
 -15   9   5        2.32        0.74      6.95 o
 -13   9   5       89.42      101.43      9.46 o
 -11   9   5        4.84        9.23      5.75 o
  -9   9   5       24.09       30.65      6.43 o
  -7   9   5      426.39      368.52     17.31 o
  -5   9   5      494.37      428.13     19.05 o
  -3   9   5      198.26      199.07     16.32 o
  -1   9   5       49.12       29.13      6.93 o
   1   9   5       10.81       11.73      7.03 o
   3   9   5        6.90        4.89      5.63 o
   5   9   5      177.56      181.83     11.72 o
   7   9   5        2.66        2.33      5.72 o
   9   9   5       13.68        8.25      6.49 o
  11   9   5       35.85        9.92      8.58 o
  13   9   5       15.79       19.63      9.75 o
  15   9   5        4.43       -3.58      8.86 o
  17   9   5        9.93       -5.94     13.44 o
  19   9   5        0.57        7.29     12.46 o
 -22  10   5        0.21       -7.76     10.29 o
 -20  10   5       49.08       68.60     12.15 o
 -18  10   5       45.68       42.23     10.60 o
 -16  10   5       65.00       70.46     11.19 o
 -14  10   5       18.60       17.66      8.40 o
 -12  10   5       45.26       26.58     10.74 o
 -10  10   5       22.67       10.47      7.60 o
  -8  10   5      127.20      106.55     25.42 o
  -6  10   5       77.89       77.90     10.38 o
  -4  10   5      111.61       83.21     10.60 o
  -2  10   5      190.94      182.36     13.49 o
   0  10   5        0.38       -6.48      6.48 o
   2  10   5       97.06      100.23     10.98 o
   4  10   5        3.04       10.95      6.77 o
   6  10   5       99.21      124.34     11.07 o
   8  10   5       51.14       51.78     10.53 o
  10  10   5       58.18       67.96     12.62 o
  12  10   5       13.36       11.19     13.82 o
  14  10   5       43.47       58.46     16.25 o
  16  10   5       68.13       89.43     16.39 o
 -19  11   5       19.49       22.44     12.11 o
 -17  11   5        0.13        2.62     10.91 o
 -15  11   5        2.80        2.62     10.91 o
 -13  11   5       14.39        5.25     10.12 o
 -11  11   5       78.44       70.82     13.54 o
  -9  11   5        1.30       12.10      8.83 o
  -7  11   5        7.67       -2.35      7.80 o
  -5  11   5        0.08       -7.05      7.05 o
  -3  11   5       16.23        4.24      8.29 o
  -1  11   5        7.80       15.52      8.18 o
   1  11   5       20.39       12.87      9.05 o
   3  11   5       14.32       15.71     12.99 o
   5  11   5      175.06      192.21     23.61 o
   7  11   5        1.60       -2.79      9.93 o
   9  11   5        6.50       -3.34      9.00 o
  11  11   5        0.55        8.13     11.50 o
  13  11   5       21.74       45.12     21.64 o
 -14  12   5        3.43        5.76     12.11 o
 -12  12   5        7.45       24.34     11.89 o
 -10  12   5        5.70        3.93     11.12 o
  -8  12   5        0.04        9.84     11.63 o
  -6  12   5       12.54       -4.39      9.93 o
  -4  12   5       50.94       42.96     12.86 o
  -2  12   5        4.00        5.35     11.63 o
   0  12   5       35.44       34.61     19.02 o
   2  12   5        0.41        3.93     10.91 o
   4  12   5        6.83        2.32     11.12 o
   6  12   5        0.79       -6.09     10.29 o
   8  12   5        9.36       17.14     12.86 o
 -34   0   6        5.23       26.49     13.82 o
 -32   0   6       33.24       26.04     12.49 o
 -30   0   6       18.29       20.98     15.74 o
 -28   0   6       36.49       44.26     11.01 o
 -26   0   6      593.74      605.03     29.50 o
 -24   0   6     1057.27     1045.10     51.80 o
 -22   0   6       71.85       77.87      9.70 o
 -20   0   6      263.65      287.86     18.36 o
 -18   0   6      501.74      513.11     22.59 o
 -16   0   6     2147.76     2206.78     76.70 o
 -14   0   6        6.37        0.56      9.84 o
 -12   0   6       55.21       38.82      5.04 o
 -10   0   6    47824.07    46219.93   2043.32 o
  -8   0   6    24019.81    23798.09    775.92 o
  -6   0   6    10146.94     9561.00    251.97 o
  -4   0   6     1186.45     1228.90     34.25 o
  -2   0   6     3671.66     3894.90    113.70 o
   0   0   6      534.48      680.87     20.43 o
   2   0   6     5790.49     6734.15    222.67 o
   4   0   6      389.49      404.68     14.36 o
   6   0   6       33.81       55.68      5.03 o
   8   0   6      394.24      396.31     17.25 o
  10   0   6      214.39      265.37     12.29 o
  12   0   6        0.48        1.31      5.19 o
  14   0   6       35.56       47.24      7.27 o
  16   0   6      195.88      181.07     12.23 o
  18   0   6      340.01      341.49     21.74 o
  20   0   6       82.71       64.44     20.98 o
  22   0   6       35.53       10.49     18.36 o
  24   0   6        0.83        5.25     17.05 o
 -33   1   6        0.15       -9.32      9.32 o
 -31   1   6       23.20       23.61     12.06 o
 -29   1   6       14.58        2.97      6.72 o
 -27   1   6       54.38       61.48      7.65 o
 -25   1   6       94.83       84.46      8.18 o
 -23   1   6      367.38      367.26     14.23 o
 -21   1   6        8.89        3.63      3.98 o
 -19   1   6      362.16      321.36     11.88 o
 -17   1   6      479.98      460.80     14.31 o
 -15   1   6      665.87      653.59     18.40 o
 -13   1   6       25.69        9.96      5.11 o
 -11   1   6     2059.04     2247.26     70.33 o
  -9   1   6     1772.18     1631.20     35.22 o
  -7   1   6     6570.17     6564.79    135.46 o
  -5   1   6    11344.94    11730.64    318.66 o
  -3   1   6      286.29      219.98      9.05 o
  -1   1   6       11.79        6.95      3.62 o
   1   1   6      460.02      598.10     13.01 o
   3   1   6     1559.43     1670.14     33.43 o
   5   1   6      876.79      934.20     19.76 o
   7   1   6     1239.05     1336.43     30.95 o
   9   1   6      814.47      964.47     21.34 o
  11   1   6        0.29       -1.41      2.93 o
  13   1   6       25.59       32.01      5.02 o
  15   1   6       11.93       10.65      4.87 o
  17   1   6       26.29       17.04      5.69 o
  19   1   6        7.48        6.04      5.46 o
  21   1   6       18.34       18.07      9.03 o
  23   1   6        4.94       18.36     17.05 o
  25   1   6       24.13       13.12     19.67 o
 -32   2   6        3.11       -8.81      8.81 o
 -30   2   6        2.82       14.65     10.67 o
 -28   2   6        1.20        4.61      7.04 o
 -26   2   6      546.32      563.99     23.38 o
 -24   2   6        0.99       -2.53      4.92 o
 -22   2   6       13.73        7.06      4.52 o
 -20   2   6      124.03      117.17     10.22 o
 -18   2   6        2.28       -0.31      3.07 o
 -16   2   6      216.15      268.68      7.77 o
 -14   2   6       12.70       16.56      2.37 o
 -12   2   6      296.29      306.30      7.58 o
 -10   2   6      975.44     1067.21     19.89 o
  -8   2   6      683.95      630.53     16.54 o
  -6   2   6       16.61        8.43      3.93 o
  -4   2   6       24.86       33.31      3.74 o
  -2   2   6      168.43      211.29     10.48 o
   0   2   6      190.73      215.72      9.61 o
   2   2   6      972.98     1008.91     19.22 o
   4   2   6      419.19      449.76     10.33 o
   6   2   6      104.29      100.01      6.98 o
   8   2   6       67.35       63.35      5.81 o
  10   2   6        5.09        1.71      2.91 o
  12   2   6       13.05       14.74      3.75 o
  14   2   6      626.02      555.15     14.93 o
  16   2   6       84.98       87.43      6.74 o
  18   2   6       16.56        8.26      4.48 o
  20   2   6       10.19        1.03      5.79 o
  22   2   6        0.09       -8.26      8.26 o
  24   2   6        6.83       -5.56     13.42 o
  26   2   6        2.16       -7.87     19.67 o
 -33   3   6        0.92      -10.63     10.63 o
 -31   3   6       83.72       98.57     10.56 o
 -29   3   6      265.87      250.20     20.98 o
 -27   3   6      167.38      196.17     17.92 o
 -25   3   6      119.01      109.33     11.94 o
 -23   3   6      608.28      591.25     22.72 o
 -21   3   6       15.12       12.75      4.82 o
 -19   3   6        0.12       -2.84      2.84 o
 -17   3   6      188.76      209.47      8.02 o
 -15   3   6      483.18      507.74     12.24 o
 -13   3   6      489.93      453.04     10.89 o
 -11   3   6     1149.67     1284.61     25.51 o
  -9   3   6      168.01      161.78      7.98 o
  -7   3   6      144.35      112.30      4.98 o
  -5   3   6     1154.06     1173.22     26.49 o
  -3   3   6       97.67      112.57      4.99 o
  -1   3   6     3064.33     3403.40     79.92 o
   1   3   6      227.95      228.70      6.43 o
   3   3   6     3550.13     4123.90     79.04 o
   5   3   6      443.76      533.34     11.76 o
   7   3   6       34.46       33.71      3.43 o
   9   3   6      140.76      175.04      6.48 o
  11   3   6       18.13       12.92      3.87 o
  13   3   6      206.96      167.02      8.44 o
  15   3   6      517.79      524.70     17.20 o
  17   3   6      309.83      306.33     13.72 o
  19   3   6        0.04       -5.63      5.63 o
  21   3   6       73.41       73.71      9.10 o
  23   3   6        9.09       19.41      9.83 o
  25   3   6       11.98       -5.50     14.35 o
 -32   4   6       35.10       32.44      9.79 o
 -30   4   6        3.24        3.29      8.26 o
 -28   4   6        0.25       -9.44      9.44 o
 -26   4   6       21.69       12.35      8.26 o
 -24   4   6       14.16        4.46      6.60 o
 -22   4   6      287.61      328.42     17.76 o
 -20   4   6       78.48       70.71      5.76 o
 -18   4   6       32.55       23.00      4.07 o
 -16   4   6      310.19      329.77      9.53 o
 -14   4   6      255.41      257.83      8.68 o
 -12   4   6     2034.40     2455.77     53.01 o
 -10   4   6      385.12      449.83     10.95 o
  -8   4   6        2.62       15.63      1.58 o
  -6   4   6     1054.10     1091.86     49.25 o
  -4   4   6      134.22      135.94      6.87 o
  -2   4   6     3115.59     3382.68     81.42 o
   0   4   6       23.85       17.61      3.10 o
   2   4   6     4486.49     4785.96    102.49 o
   4   4   6     1496.05     1632.75     36.86 o
   6   4   6      446.37      397.10     11.86 o
   8   4   6        2.87       11.95      3.17 o
  10   4   6     2326.73     2371.27     48.58 o
  12   4   6     1333.56     1234.58     29.75 o
  14   4   6        9.03        7.45      6.04 o
  16   4   6      399.65      392.84     16.01 o
  18   4   6      150.13      143.58     10.64 o
  20   4   6        2.17       -6.10      6.10 o
  22   4   6       39.78       58.96      9.42 o
  24   4   6      129.69      135.61     14.16 o
 -31   5   6        7.42       -8.11      8.11 o
 -29   5   6       28.79       33.25      7.51 o
 -27   5   6        0.52       -5.65      7.90 o
 -25   5   6      686.84      788.97     29.49 o
 -23   5   6      289.08      311.08     16.26 o
 -21   5   6       53.48       56.52      8.99 o
 -19   5   6        2.46        1.44      5.33 o
 -17   5   6      521.24      511.43     14.43 o
 -15   5   6      962.16      984.12     24.71 o
 -13   5   6       36.09       38.59      3.85 o
 -11   5   6      343.68      310.13      8.13 o
  -9   5   6       62.53       84.33      3.85 o
  -7   5   6     1865.03     2134.43     38.64 o
  -5   5   6      945.79      919.06     22.32 o
  -3   5   6      415.14      515.55     14.54 o
  -1   5   6      213.63      237.35      7.64 o
   1   5   6      263.74      289.62      7.33 o
   3   5   6      152.27      179.75      6.21 o
   5   5   6       27.74       25.24      3.10 o
   7   5   6        7.45        6.51      3.99 o
   9   5   6      391.38      365.64     12.33 o
  11   5   6      547.17      569.64     22.43 o
  13   5   6     1685.07     1566.39     61.73 o
  15   5   6        9.03        4.47      6.14 o
  17   5   6      111.92      102.18      9.61 o
  19   5   6       72.69       73.32     11.70 o
  21   5   6       14.51       21.72     11.17 o
  23   5   6       50.84       48.76     12.00 o
 -30   6   6       16.24       -1.65      9.02 o
 -28   6   6        1.20       -5.37      6.50 o
 -26   6   6        0.15       -1.45      7.88 o
 -24   6   6      376.06      395.18     19.37 o
 -22   6   6      103.92       98.88     10.78 o
 -20   6   6        4.76      -10.16     10.16 o
 -18   6   6        1.65       12.92      6.34 o
 -16   6   6        1.39       -4.99      5.19 o
 -14   6   6       68.30       82.15      6.60 o
 -12   6   6       56.81       40.49      4.08 o
 -10   6   6      667.69      679.04     16.14 o
  -8   6   6       92.78       64.16      3.76 o
  -6   6   6       20.82       30.64      2.75 o
  -4   6   6       93.64       87.85      3.95 o
  -2   6   6      329.94      334.04      9.41 o
   0   6   6        0.90        0.47      2.93 o
   2   6   6      808.50      868.68     23.24 o
   4   6   6        0.27        2.85      3.15 o
   6   6   6       45.35       31.72      5.59 o
   8   6   6       35.91       34.71      7.22 o
  10   6   6        0.25        5.29      6.23 o
  12   6   6      361.81      359.05     21.09 o
  14   6   6       22.49       15.45     11.06 o
  16   6   6        9.71       -6.52      6.52 o
  18   6   6        1.03       -2.03      7.90 o
  20   6   6       10.77       13.90      8.20 o
  22   6   6       47.77       31.46     14.53 o
 -29   7   6        5.05       -6.98     11.34 o
 -27   7   6       66.05       47.98     11.31 o
 -25   7   6        3.19        5.10      8.26 o
 -23   7   6      352.48      363.33     18.73 o
 -21   7   6        3.73        0.94      6.82 o
 -19   7   6        9.84       10.13      6.89 o
 -17   7   6      670.91      640.33     23.76 o
 -15   7   6       41.83       40.91     10.88 o
 -13   7   6      192.26      188.89     11.17 o
 -11   7   6       44.06       46.36      6.05 o
  -9   7   6      158.17      121.20      6.84 o
  -7   7   6        5.54        5.27      3.46 o
  -5   7   6       12.84        9.19      3.22 o
  -3   7   6       55.77       59.74      8.72 o
  -1   7   6        0.22        5.04      3.18 o
   1   7   6      461.31      436.57     27.55 o
   3   7   6      317.66      287.55     20.63 o
   5   7   6      393.77      329.87     13.58 o
   7   7   6      356.69      326.75     14.08 o
   9   7   6        4.53      -10.49     10.49 o
  11   7   6      107.75      116.63     11.77 o
  13   7   6      334.49      305.00     17.65 o
  15   7   6       50.43       38.42      9.61 o
  17   7   6        6.17        8.62      9.02 o
  19   7   6      108.80      104.29     13.36 o
  21   7   6       22.04       44.53     11.50 o
 -26   8   6       36.14       47.74     12.88 o
 -24   8   6       10.83       22.06      9.23 o
 -22   8   6       15.88       20.69      8.83 o
 -20   8   6      126.69      145.62     12.73 o
 -18   8   6        2.40       -2.27     10.12 o
 -16   8   6      115.64      123.19     11.19 o
 -14   8   6       72.42       76.18      9.25 o
 -12   8   6       21.45       14.05      6.81 o
 -10   8   6      482.55      420.54     17.52 o
  -8   8   6      706.92      615.58     27.12 o
  -6   8   6       47.72       72.51      6.29 o
  -4   8   6        0.41        3.73      5.25 o
  -2   8   6       14.18        7.96      5.25 o
   0   8   6       13.73       15.74      5.84 o
   2   8   6       25.18       22.31      5.68 o
   4   8   6       35.12       26.12      6.00 o
   6   8   6       75.95       63.49      8.97 o
   8   8   6       32.33       22.93      7.70 o
  10   8   6      109.07      102.49     15.44 o
  12   8   6      156.21      157.59     13.78 o
  14   8   6       61.28       73.74     11.31 o
  16   8   6        1.91       -8.26      8.26 o
  18   8   6       80.50       98.60     15.68 o
  20   8   6        9.23        7.77     11.63 o
 -25   9   6        7.44        7.38     10.12 o
 -23   9   6       24.65       16.60      8.86 o
 -21   9   6        7.06       -0.27      8.40 o
 -19   9   6       38.65       29.26      8.73 o
 -17   9   6        9.94        1.65      6.79 o
 -15   9   6       54.16       51.06      9.05 o
 -13   9   6      117.17      110.83     10.80 o
 -11   9   6        0.91        1.11      8.14 o
  -9   9   6      208.70      203.84     14.01 o
  -7   9   6      674.87      628.84     25.51 o
  -5   9   6      503.08      488.38     20.57 o
  -3   9   6       15.58       -2.67      8.95 o
  -1   9   6      124.78      111.70     10.03 o
   1   9   6      143.88      119.00      9.60 o
   3   9   6       47.81       55.52      8.52 o
   5   9   6       20.85       20.22      7.47 o
   7   9   6        3.74        1.86      6.67 o
   9   9   6       74.84       74.12     12.83 o
  11   9   6        0.25       -3.30     11.56 o
  13   9   6        9.16       20.40      9.98 o
  15   9   6        0.22        5.75      9.98 o
  17   9   6        1.38        9.62     12.29 o
 -22  10   6        2.97       -6.01     10.67 o
 -20  10   6       28.07       31.40     10.38 o
 -18  10   6       29.88       11.63      9.54 o
 -16  10   6       45.57       60.33     15.77 o
 -14  10   6       75.64       77.95     10.31 o
 -12  10   6        2.48       -5.80      7.93 o
 -10  10   6      192.99      211.26     41.31 o
  -8  10   6       85.12       68.64     13.77 o
  -6  10   6        0.47       -1.56      8.71 o
  -4  10   6      119.96      110.17     11.38 o
  -2  10   6       35.34       34.66      9.05 o
   0  10   6        8.48       -3.67      8.28 o
   2  10   6        8.37       16.26      8.73 o
   4  10   6        3.07        0.19      7.63 o
   6  10   6        8.11        4.87      7.63 o
   8  10   6        0.86       10.61      8.40 o
  10  10   6       16.81       12.49      9.51 o
  12  10   6       27.18       37.99     16.08 o
  14  10   6        8.97       34.48     14.62 o
 -19  11   6       15.31       41.97     17.05 o
 -17  11   6       91.30      108.64     15.44 o
 -15  11   6        0.18        5.02      9.93 o
 -13  11   6       50.41       64.98     12.86 o
 -11  11   6       42.62       49.14     12.11 o
  -9  11   6       15.68       23.50     11.34 o
  -7  11   6       70.30       71.62     15.08 o
  -5  11   6       11.65        2.38     13.12 o
  -3  11   6        3.25       -2.38      9.11 o
  -1  11   6        0.88       -4.23     16.39 o
   1  11   6       12.42        9.18      9.70 o
   3  11   6       17.06       21.64     10.12 o
   5  11   6       89.52       63.13     13.54 o
   7  11   6       22.32       22.68     11.89 o
   9  11   6       24.65       37.32     11.29 o
  11  11   6       19.10       27.54     15.77 o
 -14  12   6        4.05       11.80     14.43 o
 -12  12   6        5.97       13.82     12.11 o
 -10  12   6        8.96       33.60     18.36 o
  -8  12   6        0.44       -9.11      9.11 o
  -6  12   6        0.21        7.87     10.12 o
  -4  12   6        0.35        0.98     11.80 o
  -2  12   6        9.35       33.35     12.59 o
   0  12   6        7.30       -7.05     10.12 o
   2  12   6       31.72       42.14     13.54 o
   4  12   6        0.84       -5.41     10.12 o
   6  12   6       20.35       19.31     15.08 o
 -33   1   7       22.15       -5.25     17.05 o
 -31   1   7        2.90       -4.06      7.80 o
 -29   1   7       41.60       33.20      8.49 o
 -27   1   7        0.07       -3.01      6.63 o
 -25   1   7       21.21       23.60      5.59 o
 -23   1   7       15.67        8.50      4.73 o
 -21   1   7        0.07        2.00      3.73 o
 -19   1   7        7.01        8.58      3.56 o
 -17   1   7      339.02      329.64     11.41 o
 -15   1   7      156.37      183.67      7.66 o
 -13   1   7      233.99      268.53      9.12 o
 -11   1   7      416.29      382.05     10.19 o
  -9   1   7      379.00      371.82     10.46 o
  -7   1   7     1880.81     1935.31     41.30 o
  -5   1   7     3301.67     3671.58    102.76 o
  -3   1   7      242.21      236.31     12.00 o
  -1   1   7     1748.00     2195.81     46.80 o
   1   1   7     7954.13     9300.58    174.39 o
   3   1   7        0.06       -0.19      1.93 o
   5   1   7      766.12      847.79     19.05 o
   7   1   7       49.50       40.93      3.99 o
   9   1   7       75.21       80.24      5.46 o
  11   1   7       82.50       61.81      5.74 o
  13   1   7      822.70      772.60     21.23 o
  15   1   7        0.22       -1.62      5.15 o
  17   1   7        0.02       -1.37      4.90 o
  19   1   7      123.81      113.41      9.14 o
  21   1   7        0.01        2.79      8.49 o
  23   1   7        1.89        0.00     18.36 o
  25   1   7        2.20       10.49     22.30 o
 -32   2   7       16.16        6.56     18.36 o
 -30   2   7        3.36      -11.15     12.46 o
 -28   2   7       85.76       77.04      9.97 o
 -26   2   7       20.77       14.43      5.95 o
 -24   2   7       61.35       46.74      6.51 o
 -22   2   7        4.98        0.11      3.85 o
 -20   2   7       37.45       51.69      5.39 o
 -18   2   7        0.50       -2.30      2.62 o
 -16   2   7        4.29        4.07      2.75 o
 -14   2   7     1515.43     1696.92     37.12 o
 -12   2   7      953.83      867.60     20.19 o
 -10   2   7      177.59      238.53      6.92 o
  -8   2   7      585.29      692.39     27.06 o
  -6   2   7       39.60       44.16      4.61 o
  -4   2   7     2606.95     2786.61     79.14 o
  -2   2   7     6987.21     9007.55    245.89 o
   0   2   7     1952.99     1925.98     56.17 o
   2   2   7     3026.12     3272.10     69.17 o
   4   2   7      379.13      359.72     10.38 o
   6   2   7      167.40      151.13      6.77 o
   8   2   7     1413.46     1408.85     37.61 o
  10   2   7      267.49      249.05      9.95 o
  12   2   7      941.19      952.75     21.93 o
  14   2   7      856.61      773.69     36.60 o
  16   2   7      579.98      545.08     20.25 o
  18   2   7       45.52       53.32      7.85 o
  20   2   7        1.97       -9.08      9.08 o
  22   2   7        1.63        3.07      8.70 o
  24   2   7        2.93       17.05     22.30 o
 -33   3   7        1.22      -10.63     10.63 o
 -31   3   7       59.77       56.92     13.54 o
 -29   3   7       65.61       86.33     13.54 o
 -27   3   7      156.62      162.10     31.48 o
 -25   3   7       26.32       22.99      6.60 o
 -23   3   7      199.62      212.69     11.07 o
 -21   3   7       29.74       28.76      4.75 o
 -19   3   7      121.35      129.56      6.76 o
 -17   3   7      141.19      173.93      7.09 o
 -15   3   7      154.79      134.53      7.16 o
 -13   3   7      557.46      554.20     11.88 o
 -11   3   7       49.09       83.64      3.27 o
  -9   3   7      122.08      156.43      6.13 o
  -7   3   7       96.06      128.77      5.33 o
  -5   3   7       49.04       60.34     10.60 o
  -3   3   7     1000.97      881.40     20.99 o
  -1   3   7     1395.20     1339.40     30.26 o
   1   3   7      161.32      148.02      4.67 o
   3   3   7      171.81      232.66      6.40 o
   5   3   7      757.83      795.65     16.38 o
   7   3   7     1599.26     1570.28     34.74 o
   9   3   7       46.08       45.25      4.92 o
  11   3   7     2007.10     1952.20     40.56 o
  13   3   7      177.76      174.51      8.49 o
  15   3   7      528.50      509.46     18.17 o
  17   3   7       11.32       12.48      6.15 o
  19   3   7       40.60       41.66      7.57 o
  21   3   7        8.51       -5.55     11.98 o
  23   3   7       83.64      115.00     14.15 o
  25   3   7       17.68       40.66     22.30 o
 -32   4   7        0.00       -4.53     15.08 o
 -30   4   7       64.29       72.17     15.74 o
 -28   4   7        6.24        4.56     13.12 o
 -26   4   7       24.60       17.17     10.08 o
 -24   4   7       32.45       28.42      8.14 o
 -22   4   7      201.67      229.61     10.86 o
 -20   4   7       26.62       16.52      5.01 o
 -18   4   7       14.09        5.15      2.76 o
 -16   4   7      116.95      102.80      6.10 o
 -14   4   7       78.87       80.78      4.93 o
 -12   4   7       11.37       12.59      2.42 o
 -10   4   7      248.69      225.12      6.05 o
  -8   4   7       98.26       77.71      4.72 o
  -6   4   7      131.78      147.93      6.37 o
  -4   4   7      335.41      373.10     13.31 o
  -2   4   7      342.05      380.27     12.69 o
   0   4   7      828.20     1017.85     24.31 o
   2   4   7        3.16        1.69      1.90 o
   4   4   7        0.13       -2.24      2.24 o
   6   4   7      931.08      859.01     19.63 o
   8   4   7       67.69       91.28      7.07 o
  10   4   7        2.63        1.53      5.92 o
  12   4   7      160.71      176.91     18.17 o
  14   4   7      806.59      770.00     30.33 o
  16   4   7       29.37       21.49      6.31 o
  18   4   7        1.02       -6.33      6.33 o
  20   4   7        0.86       -6.03      6.99 o
  22   4   7       42.45       50.80     12.23 o
  24   4   7       26.72       59.49     15.11 o
 -31   5   7       29.57       28.20     12.06 o
 -29   5   7        0.50       14.10     10.67 o
 -27   5   7       34.47       30.95      8.97 o
 -25   5   7       30.19       37.03      9.02 o
 -23   5   7       22.69       21.48      7.72 o
 -21   5   7      181.09      184.46     11.75 o
 -19   5   7      159.82      155.61     10.60 o
 -17   5   7       25.71       27.44      4.29 o
 -15   5   7      274.23      277.14     10.62 o
 -13   5   7      122.65      121.90      6.65 o
 -11   5   7      142.00      163.58      5.55 o
  -9   5   7       10.29        6.78      2.46 o
  -7   5   7       56.27       74.14      7.15 o
  -5   5   7       26.75       30.45      3.79 o
  -3   5   7      355.33      290.03     10.96 o
  -1   5   7      428.47      361.10     14.73 o
   1   5   7        4.76       11.33      2.37 o
   3   5   7       99.15       94.07      5.18 o
   5   5   7      158.89      163.85      9.48 o
   7   5   7      174.43      162.61      8.83 o
   9   5   7        8.14       11.37      5.49 o
  11   5   7      200.21      170.41     19.15 o
  13   5   7       61.67       64.01     10.14 o
  15   5   7       16.80       16.56      9.08 o
  17   5   7       12.83       20.86      8.58 o
  19   5   7      103.67      121.97     11.20 o
  21   5   7        7.83       19.70      8.34 o
  23   5   7       88.55      122.72     38.03 o
 -30   6   7        1.55       -7.66      7.92 o
 -28   6   7        2.34       -8.10      8.10 o
 -26   6   7       18.10       15.37      8.83 o
 -24   6   7        0.02       -4.60      6.58 o
 -22   6   7        6.36        6.62      8.95 o
 -20   6   7        7.26        2.58      6.34 o
 -18   6   7      146.64      141.19     10.60 o
 -16   6   7       26.13       26.31      6.00 o
 -14   6   7      736.47      783.01     20.85 o
 -12   6   7      110.80      124.46      6.09 o
 -10   6   7       26.60       32.39      3.84 o
  -8   6   7      351.15      334.48      8.57 o
  -6   6   7       20.40       14.29      2.61 o
  -4   6   7      207.47      206.80      6.08 o
  -2   6   7        9.84        8.86      2.15 o
   0   6   7       35.41       43.95      4.09 o
   2   6   7       91.65       97.92      6.26 o
   4   6   7      423.83      409.48     12.85 o
   6   6   7      514.56      510.68     20.40 o
   8   6   7       70.72       60.75      8.39 o
  10   6   7      567.79      537.04     22.12 o
  12   6   7        0.67       -7.02      7.02 o
  14   6   7      102.06       87.79     10.49 o
  16   6   7      156.49      174.90     14.21 o
  18   6   7       21.05       21.78      9.18 o
  20   6   7       14.76       27.27     10.27 o
  22   6   7       48.67       63.21     11.80 o
 -29   7   7       25.38       13.01     15.74 o
 -27   7   7        1.05       15.76      9.38 o
 -25   7   7      140.75      185.06     14.73 o
 -23   7   7       77.68      101.54     18.37 o
 -21   7   7        3.89       -5.96      5.96 o
 -19   7   7        3.58        3.64      6.48 o
 -17   7   7      112.74      111.62      9.83 o
 -15   7   7      230.30      248.04     13.13 o
 -13   7   7      183.85      181.73     10.80 o
 -11   7   7      488.30      603.71     17.07 o
  -9   7   7       13.21       11.78      4.59 o
  -7   7   7       18.76       12.49      4.40 o
  -5   7   7       47.97       58.89      4.90 o
  -3   7   7       29.23       26.19      4.10 o
  -1   7   7      114.54      132.43      8.56 o
   1   7   7      152.96      123.30      8.33 o
   3   7   7      224.11      194.62     10.52 o
   5   7   7      253.15      237.54     17.89 o
   7   7   7        1.99       -3.64      5.32 o
   9   7   7       38.58       41.87      8.18 o
  11   7   7       21.90       30.72      8.18 o
  13   7   7        5.05       -6.58      6.58 o
  15   7   7       29.02       47.70     13.72 o
  17   7   7       37.14       51.69     10.87 o
  19   7   7        2.45        0.12     10.08 o
 -26   8   7        0.05       -6.56     10.08 o
 -24   8   7       31.24       38.62     10.96 o
 -22   8   7        4.76        4.33      8.10 o
 -20   8   7       51.61       44.07      9.19 o
 -18   8   7      104.46       88.35     10.01 o
 -16   8   7        3.09        0.04      6.23 o
 -14   8   7      604.96      638.91     23.82 o
 -12   8   7        0.28        8.16      5.84 o
 -10   8   7      427.75      475.91     19.05 o
  -8   8   7      292.74      301.20     12.80 o
  -6   8   7      157.87      135.98      7.91 o
  -4   8   7        0.59       -3.71      4.63 o
  -2   8   7      197.99      184.22     10.63 o
   0   8   7      194.82      209.01     11.30 o
   2   8   7      144.11      150.94     15.48 o
   4   8   7      129.08      106.15     10.31 o
   6   8   7      441.97      445.36     32.64 o
   8   8   7        1.09        7.76     12.65 o
  10   8   7       56.58       68.95     10.69 o
  12   8   7        0.29       -1.67      7.95 o
  14   8   7        0.62       -4.80      7.90 o
  16   8   7       97.84      111.12     21.72 o
  18   8   7       33.15       39.20     12.88 o
 -25   9   7       28.56       37.01     19.67 o
 -23   9   7       29.85       23.40     14.17 o
 -21   9   7       19.26        6.61      8.58 o
 -19   9   7       51.03       50.72      9.98 o
 -17   9   7       12.87        5.15      7.38 o
 -15   9   7        2.24        9.13      6.82 o
 -13   9   7       17.57       15.28      7.05 o
 -11   9   7        1.37       -5.56     13.99 o
  -9   9   7       12.36        5.68     10.49 o
  -7   9   7       97.11      101.41     11.89 o
  -5   9   7      119.94      143.33     12.86 o
  -3   9   7       24.56        8.92     13.35 o
  -1   9   7       10.80       -6.08      7.31 o
   1   9   7       29.71       16.63      6.95 o
   3   9   7        3.33       -5.60      6.00 o
   5   9   7       31.50       29.24     17.71 o
   7   9   7        1.84        4.05      7.47 o
   9   9   7       24.15       35.34     10.22 o
  11   9   7      150.28      145.47     15.43 o
  13   9   7       22.82       37.03     10.31 o
  15   9   7       74.98       68.89     14.35 o
 -22  10   7       18.84       14.62     13.12 o
 -20  10   7        2.78        8.78      9.19 o
 -18  10   7       89.41      137.60     23.16 o
 -16  10   7        0.02       -7.12      7.12 o
 -14  10   7       56.11       68.32     12.46 o
 -12  10   7        0.57       -1.97      8.08 o
 -10  10   7        1.85        2.36      8.73 o
  -8  10   7        1.98        2.62      7.93 o
  -6  10   7        0.17       -0.83      7.93 o
  -4  10   7       14.23       16.26      8.73 o
  -2  10   7        3.77       -2.55     15.08 o
   0  10   7        0.03       -7.66      7.93 o
   2  10   7       22.05       16.23      8.03 o
   4  10   7        0.08        3.64      7.77 o
   6  10   7        0.07        0.92      7.95 o
   8  10   7        1.71       14.21      9.63 o
  10  10   7       79.75       96.66     18.27 o
  12  10   7        0.57       -1.39      9.23 o
  14  10   7       15.58       32.41     12.59 o
 -17  11   7        7.15        8.36     10.12 o
 -15  11   7        7.00       11.28     10.91 o
 -13  11   7        2.25       -8.61      9.26 o
 -11  11   7        0.99       16.59     14.43 o
  -9  11   7       25.50        5.13      9.11 o
  -7  11   7       19.58       53.81     26.23 o
  -5  11   7        4.08        7.63     17.71 o
  -3  11   7       12.82       18.03     11.80 o
  -1  11   7       22.91       31.48     10.91 o
   1  11   7       70.46       91.59     13.82 o
   3  11   7        0.49        9.92      9.93 o
   5  11   7       23.96        8.92     10.91 o
   7  11   7       17.31       31.91     11.89 o
   9  11   7       30.82       36.99     11.93 o
 -12  12   7        0.94       16.49     15.74 o
 -10  12   7        8.20        2.88     11.63 o
  -8  12   7       35.55       52.22     13.54 o
  -6  12   7        0.43       13.23      9.93 o
  -4  12   7       35.25       55.53     13.54 o
  -2  12   7        0.29        1.00     10.49 o
   0  12   7       33.20       46.67     32.13 o
   2  12   7        0.87        5.51     10.91 o
   4  12   7       28.79       31.93     12.86 o
 -34   0   8       27.69        6.56     19.67 o
 -32   0   8        3.41       -5.25     14.43 o
 -30   0   8       26.29       28.85     10.49 o
 -28   0   8       58.04       53.69     10.63 o
 -26   0   8       64.60       73.27     11.13 o
 -24   0   8      145.97      146.09     12.49 o
 -22   0   8       15.13       -4.81      5.34 o
 -20   0   8      416.29      487.17     31.48 o
 -18   0   8      568.53      542.50     23.90 o
 -16   0   8     1595.14     1380.60     50.23 o
 -14   0   8      263.00      344.33     16.05 o
 -12   0   8     1019.53     1278.71     60.33 o
 -10   0   8       42.48       14.16      3.44 o
  -8   0   8    17296.50    18048.64    478.16 o
  -6   0   8    40681.32    42815.89   1118.80 o
  -4   0   8     6762.60     8023.20    212.35 o
  -2   0   8       12.30       -0.30      4.57 o
   0   0   8    11127.13    13224.38    348.83 o
   2   0   8     1543.96     1422.89     90.49 o
   4   0   8     1082.11     1162.62     34.28 o
   6   0   8      496.46      513.90     24.06 o
   8   0   8     1770.15     1743.28     51.00 o
  10   0   8     2427.22     2331.14     67.20 o
  12   0   8      217.65      209.14     12.73 o
  14   0   8      166.54      155.53     15.89 o
  16   0   8       96.94       63.42     21.64 o
  18   0   8        2.33       -4.95     10.49 o
  20   0   8       37.47       44.73     17.71 o
  22   0   8       52.66       59.02     22.30 o
 -33   1   8       24.40       15.64     12.49 o
 -31   1   8        3.50        8.96      8.26 o
 -29   1   8        0.12       -5.12      5.12 o
 -27   1   8        0.08       -4.75      4.75 o
 -25   1   8       46.68       42.25      8.14 o
 -23   1   8      293.16      276.33     11.88 o
 -21   1   8       48.62       53.10      5.59 o
 -19   1   8        8.18       11.19      3.66 o
 -17   1   8       11.09       15.26      3.79 o
 -15   1   8       45.90       43.01      4.07 o
 -13   1   8     1268.56     1584.11     38.20 o
 -11   1   8     7335.47     7061.12    161.65 o
  -9   1   8      286.97      242.32      7.17 o
  -7   1   8      654.38      635.10     15.45 o
  -5   1   8      105.06       68.28      5.86 o
  -3   1   8       34.58       51.59      3.63 o
  -1   1   8     2152.82     2140.93     46.07 o
   1   1   8     1938.23     2094.99     41.29 o
   3   1   8      851.42      968.83     20.64 o
   5   1   8       50.30       65.58      3.99 o
   7   1   8     1032.00      892.60     22.14 o
   9   1   8      593.68      600.56     17.07 o
  11   1   8        1.16       -4.82      4.82 o
  13   1   8      248.29      264.91     11.62 o
  15   1   8       31.68       34.34      6.08 o
  17   1   8        9.52        1.28      5.33 o
  19   1   8        0.02       -3.86      5.61 o
  21   1   8        7.50       -8.24      9.44 o
  23   1   8       10.26        1.31     18.36 o
 -32   2   8       17.49       20.30     11.56 o
 -30   2   8      145.29      144.75     13.09 o
 -28   2   8        0.47       -3.65      6.56 o
 -26   2   8        0.01       -2.62      4.86 o
 -24   2   8       39.43       47.53      6.51 o
 -22   2   8       30.52       28.61      5.18 o
 -20   2   8       51.42       68.90      5.76 o
 -18   2   8       33.07       29.15      4.07 o
 -16   2   8       14.73        6.53      2.99 o
 -14   2   8      245.33      272.27      9.04 o
 -12   2   8       63.10       81.84      4.35 o
 -10   2   8        0.03        4.47      2.41 o
  -8   2   8      230.53      258.37     14.22 o
  -6   2   8     1333.26     1321.00     40.27 o
  -4   2   8      117.77      101.17      6.67 o
  -2   2   8      379.14      392.37     15.18 o
   0   2   8      552.57      546.46     13.55 o
   2   2   8        2.91        0.01      1.89 o
   4   2   8     1080.97     1202.52     27.95 o
   6   2   8        0.09        7.55      3.46 o
   8   2   8       98.55      111.35      6.72 o
  10   2   8     1204.09     1186.43     32.87 o
  12   2   8       18.07        8.94      9.47 o
  14   2   8       86.67       76.82      7.43 o
  16   2   8       19.62       28.22      6.37 o
  18   2   8       57.68       58.94     10.39 o
  20   2   8        6.21       -8.35      8.35 o
  22   2   8        6.81       -4.72      9.19 o
  24   2   8        5.39       -7.87     18.36 o
 -33   3   8        3.23        7.87     14.43 o
 -31   3   8       40.42       27.54     17.05 o
 -29   3   8       66.89       62.40     12.59 o
 -27   3   8       14.96        0.65     10.97 o
 -25   3   8       52.63       60.85      7.18 o
 -23   3   8        0.34       -2.00      4.33 o
 -21   3   8       27.00       39.77      5.28 o
 -19   3   8       42.23       46.00      5.18 o
 -17   3   8      227.73      224.61     11.17 o
 -15   3   8       98.84      100.65      6.48 o
 -13   3   8      173.25      202.82      6.98 o
 -11   3   8       82.81       59.37      2.98 o
  -9   3   8      253.05      215.57      9.97 o
  -7   3   8        0.12        2.95      3.37 o
  -5   3   8       62.39       54.47      8.82 o
  -3   3   8     2195.59     2169.24     72.33 o
  -1   3   8      456.59      518.94     16.01 o
   1   3   8       78.05       81.61      4.64 o
   3   3   8     1248.55     1350.54     42.07 o
   5   3   8      177.74      174.16      8.10 o
   7   3   8     1560.06     1564.08     36.11 o
   9   3   8        5.95        7.25      3.97 o
  11   3   8      677.24      644.83     18.36 o
  13   3   8     1341.42     1237.48     30.90 o
  15   3   8       17.69       22.58      6.51 o
  17   3   8        1.19        2.58      6.79 o
  19   3   8       14.71        8.85      9.20 o
  21   3   8       66.13       70.43     13.07 o
  23   3   8        0.05        1.31     12.29 o
 -32   4   8        2.67       -9.18     11.80 o
 -30   4   8        7.69       30.37     11.63 o
 -28   4   8      176.40      222.96     19.21 o
 -26   4   8      150.54      147.95     17.05 o
 -24   4   8       13.19        1.72      8.52 o
 -22   4   8       15.58       11.31      4.51 o
 -20   4   8      276.92      273.53      9.99 o
 -18   4   8      777.01      826.17     20.72 o
 -16   4   8      122.35      136.39     12.98 o
 -14   4   8      200.24      213.47      7.84 o
 -12   4   8      414.24      438.79     10.70 o
 -10   4   8       29.56       19.86      4.01 o
  -8   4   8       55.70       60.82      4.39 o
  -6   4   8       34.72       31.02      3.56 o
  -4   4   8     1431.90     1436.76     47.89 o
  -2   4   8      339.86      411.79     13.44 o
   0   4   8      773.13      841.27     21.01 o
   2   4   8       23.94       19.96      2.65 o
   4   4   8        4.63        6.23      3.04 o
   6   4   8      706.94      675.71     17.98 o
   8   4   8       11.00        4.57      3.89 o
  10   4   8      289.99      293.29     17.98 o
  12   4   8        5.47        8.79      4.69 o
  14   4   8      323.52      287.77     15.78 o
  16   4   8       17.63        9.07      9.92 o
  18   4   8        5.68       -7.60      7.60 o
  20   4   8       60.05       82.38     12.59 o
  22   4   8       18.49       30.16     13.23 o
 -31   5   8       47.33       55.08     18.36 o
 -29   5   8      164.09      190.64     19.54 o
 -27   5   8      153.61      213.27     18.59 o
 -25   5   8       23.51       23.20      8.43 o
 -23   5   8        4.07       -5.73      5.73 o
 -21   5   8       15.59       26.34      9.87 o
 -19   5   8        0.06       -3.15      4.41 o
 -17   5   8        0.04       -3.35      3.35 o
 -15   5   8        1.25       -0.71      2.66 o
 -13   5   8     1119.47     1234.04     32.52 o
 -11   5   8      202.42      185.24      6.99 o
  -9   5   8       41.58       37.96      4.22 o
  -7   5   8      227.61      259.01     14.10 o
  -5   5   8       42.83       62.53      4.83 o
  -3   5   8     1676.69     1553.78     61.21 o
  -1   5   8      714.53      690.60     20.82 o
   1   5   8       46.14       50.81      3.36 o
   3   5   8      177.80      159.35      8.08 o
   5   5   8       24.36        9.59      3.86 o
   7   5   8      244.65      237.80     16.66 o
   9   5   8     1260.77     1164.03     32.32 o
  11   5   8       25.22       18.76     11.65 o
  13   5   8       73.20      100.30     13.13 o
  15   5   8        3.03       -2.30      6.71 o
  17   5   8        0.04        7.40     10.62 o
  19   5   8        4.32       20.99     11.13 o
  21   5   8       59.00       81.53     15.74 o
 -30   6   8        4.12      -11.80     11.80 o
 -28   6   8      130.11      135.92     13.36 o
 -26   6   8        6.13       10.89      7.90 o
 -24   6   8        1.69       -5.42      6.84 o
 -22   6   8       24.73       19.35      7.80 o
 -20   6   8      146.17      154.46     11.31 o
 -18   6   8       28.17       21.76      6.34 o
 -16   6   8       49.73       43.03      6.55 o
 -14   6   8        9.31       11.46      4.13 o
 -12   6   8       26.76       30.16      4.13 o
 -10   6   8       38.15       46.12      7.85 o
  -8   6   8      347.89      357.99     10.33 o
  -6   6   8       52.61       46.92      4.83 o
  -4   6   8       51.76       50.87      4.99 o
  -2   6   8      300.43      296.65      9.78 o
   0   6   8       34.07       35.49      3.15 o
   2   6   8       66.92       64.18      6.44 o
   4   6   8      828.02      791.56     23.28 o
   6   6   8      252.84      200.46     16.69 o
   8   6   8      148.83      161.41     11.95 o
  10   6   8       28.23       15.30      7.31 o
  12   6   8       32.89       41.89     12.65 o
  14   6   8        0.11        0.44      6.79 o
  16   6   8        5.56       17.23      8.70 o
  18   6   8       52.78       36.01     14.70 o
  20   6   8        8.39        1.25     10.63 o
 -29   7   8       22.84        9.23     11.34 o
 -27   7   8        3.19       12.64     17.05 o
 -25   7   8       37.40       29.03      9.61 o
 -23   7   8      149.34      169.73     13.27 o
 -21   7   8       18.03       30.62      7.91 o
 -19   7   8       22.50       13.67      6.67 o
 -17   7   8      139.39      144.08     10.60 o
 -15   7   8        2.37        3.09      6.60 o
 -13   7   8      291.64      276.94     16.33 o
 -11   7   8       28.54       21.43      5.36 o
  -9   7   8       30.53       23.35      4.70 o
  -7   7   8      149.63      135.45     12.01 o
  -5   7   8      129.89      113.26     16.85 o
  -3   7   8       43.05       50.47      5.46 o
  -1   7   8     1299.45     1293.56     40.05 o
   1   7   8        0.27       -5.03      5.03 o
   3   7   8       92.67       83.05     11.03 o
   5   7   8      357.32      379.41     17.56 o
   7   7   8        5.57        5.90      9.27 o
   9   7   8      134.07      145.51     12.35 o
  11   7   8       21.64       41.08      8.61 o
  13   7   8       89.05       90.11     11.44 o
  15   7   8        0.10       15.20      8.81 o
  17   7   8        0.13       -4.14      8.70 o
  19   7   8        4.52       25.65     11.56 o
 -26   8   8        3.01       -4.05     13.12 o
 -24   8   8       38.32       51.21     10.83 o
 -22   8   8        5.11       11.54      7.77 o
 -20   8   8       17.00        9.54      7.90 o
 -18   8   8        1.45       -1.27      6.48 o
 -16   8   8       28.48       28.38     12.56 o
 -14   8   8       20.11       12.08     10.57 o
 -12   8   8        0.76        0.18      5.33 o
 -10   8   8       82.31       92.00      8.40 o
  -8   8   8      585.75      591.77     19.30 o
  -6   8   8       55.02       41.05      7.08 o
  -4   8   8      334.94      339.99     15.67 o
  -2   8   8       69.24       60.81      8.03 o
   0   8   8       90.10      104.74     13.25 o
   2   8   8      268.08      259.89     17.05 o
   4   8   8      143.15      128.06     11.44 o
   6   8   8      193.82      244.45     14.77 o
   8   8   8       79.72      109.24     30.16 o
  10   8   8       90.29       99.84     11.81 o
  12   8   8      376.79      472.75     22.69 o
  14   8   8        0.00       -8.26      8.26 o
  16   8   8        8.75       -6.27     10.40 o
 -25   9   8        0.21       -3.93     11.80 o
 -23   9   8        8.40       18.56      9.61 o
 -21   9   8        0.06       -6.18      7.63 o
 -19   9   8        2.61       -7.47      7.47 o
 -17   9   8       55.95       70.51     10.01 o
 -15   9   8        5.51       -0.63     13.75 o
 -13   9   8        9.29        7.05      6.79 o
 -11   9   8      194.09      197.58     12.69 o
  -9   9   8      315.83      322.01     18.59 o
  -7   9   8       17.52       17.81      7.93 o
  -5   9   8       26.09       28.30      8.49 o
  -3   9   8       79.92       65.23      8.58 o
  -1   9   8       22.38       35.49      9.29 o
   1   9   8        3.46        4.12      6.95 o
   3   9   8      155.67      143.32     11.90 o
   5   9   8        0.69        9.74      6.95 o
   7   9   8       45.41       54.94     16.04 o
   9   9   8      107.29      134.07     18.27 o
  11   9   8       22.58       31.12      9.83 o
  13   9   8       65.18       80.09     15.48 o
  15   9   8        1.75       -9.95     10.67 o
 -22  10   8       10.16        4.04     12.46 o
 -20  10   8        1.98       10.07      8.86 o
 -18  10   8        5.53       11.57     13.24 o
 -16  10   8       13.91       26.23     15.08 o
 -14  10   8        2.03       -1.97      8.08 o
 -12  10   8       20.21       17.49      8.94 o
 -10  10   8        0.01        0.00      8.73 o
  -8  10   8        0.67        3.93      7.93 o
  -6  10   8       29.57       36.48      9.70 o
  -4  10   8        5.97       21.25      8.73 o
  -2  10   8       12.11       20.42      9.44 o
   0  10   8        1.40       11.80      8.73 o
   2  10   8       26.34       19.06      8.16 o
   4  10   8       68.65       81.12     11.11 o
   6  10   8        0.62        4.76      8.03 o
   8  10   8       29.02       28.61      9.68 o
  10  10   8       29.85       28.94     10.44 o
  12  10   8        8.62       17.25     11.63 o
 -17  11   8        2.34        1.57     11.15 o
 -15  11   8       12.14       -1.60      9.93 o
 -13  11   8        0.02        7.98      9.93 o
 -11  11   8        5.26       -1.56      8.94 o
  -9  11   8       29.80       24.43     10.12 o
  -7  11   8       17.66        7.18      9.93 o
  -5  11   8       39.57       48.53     11.63 o
  -3  11   8        4.62       12.28     15.08 o
  -1  11   8       50.03       56.06     28.20 o
   1  11   8       16.72       34.60     17.71 o
   3  11   8       15.71       34.20     11.12 o
   5  11   8        0.09        2.28     10.49 o
   7  11   8       16.93       28.74      9.95 o
 -12  12   8        4.35        9.18     13.12 o
 -10  12   8        0.07       13.42     11.12 o
  -8  12   8        0.64        0.79     10.91 o
  -6  12   8        8.03        3.51     10.29 o
  -4  12   8       14.04        9.71     10.91 o
  -2  12   8        7.73       12.77     11.89 o
   0  12   8       14.45       23.14     12.11 o
   2  12   8       13.55        5.19     10.29 o
 -33   1   9       48.32       69.77     11.75 o
 -31   1   9        0.17       -7.28      7.28 o
 -29   1   9      129.21      143.87     10.65 o
 -27   1   9       20.02       17.44      6.25 o
 -25   1   9        6.86       13.36      5.12 o
 -23   1   9       12.71        6.15      4.61 o
 -21   1   9        7.91        6.45      3.85 o
 -19   1   9       49.19       54.91      5.12 o
 -17   1   9      236.95      235.59      9.46 o
 -15   1   9      393.10      461.66     14.36 o
 -13   1   9     2814.67     2816.67     60.18 o
 -11   1   9      127.28      124.33      5.57 o
  -9   1   9      146.48      122.09      4.95 o
  -7   1   9      585.15      619.14     14.94 o
  -5   1   9      369.26      347.66     10.77 o
  -3   1   9      303.45      375.72     10.08 o
  -1   1   9      860.86      926.69     19.56 o
   1   1   9       33.25       39.51      3.05 o
   3   1   9      624.20      669.23     15.42 o
   5   1   9      460.38      466.12     15.55 o
   7   1   9      529.73      592.83     16.60 o
   9   1   9      611.91      565.09     16.77 o
  11   1   9     2216.79     2171.67     50.11 o
  13   1   9       13.59       15.74      5.53 o
  15   1   9      333.61      376.70     14.53 o
  17   1   9       81.30       73.18      8.37 o
  19   1   9        4.12        6.89      6.75 o
  21   1   9        2.99       13.92     11.80 o
  23   1   9       64.17       89.18     30.16 o
 -34   2   9        4.46        3.93     14.43 o
 -32   2   9       17.63       27.09     11.63 o
 -30   2   9       50.33       69.13     11.35 o
 -28   2   9       29.76       37.48      6.77 o
 -26   2   9       15.64        8.70      5.43 o
 -24   2   9        1.49       -4.22      4.22 o
 -22   2   9      149.60      146.68      8.57 o
 -20   2   9      211.34      199.51     11.78 o
 -18   2   9       56.15       50.76      6.44 o
 -16   2   9       61.99       79.25      6.28 o
 -14   2   9      231.17      211.78     10.30 o
 -12   2   9       86.46      106.06      4.62 o
 -10   2   9       42.07       46.21      5.30 o
  -8   2   9     1452.97     1508.02     45.83 o
  -6   2   9      889.95      835.57     27.38 o
  -4   2   9      642.66      732.04     25.07 o
  -2   2   9     5022.36     5226.22    146.07 o
   0   2   9     1909.76     2096.64     49.27 o
   2   2   9      102.45      102.26      5.16 o
   4   2   9       14.07       11.55      3.46 o
   6   2   9     1085.13     1106.57     60.82 o
   8   2   9      208.77      225.69     19.69 o
  10   2   9     1662.31     1633.31     44.40 o
  12   2   9      265.91      309.31     12.42 o
  14   2   9        9.50        3.64      4.91 o
  16   2   9       80.31      103.93     12.21 o
  18   2   9       16.84       10.85      9.20 o
  20   2   9       54.05       45.35     11.16 o
  22   2   9        0.01      -12.24     12.24 o
 -33   3   9        4.79       10.49     14.43 o
 -31   3   9        0.06        2.43      9.14 o
 -29   3   9       16.80       21.94     10.49 o
 -27   3   9       25.69       27.62      7.80 o
 -25   3   9      116.42      115.66      8.37 o
 -23   3   9       81.66       98.93      8.10 o
 -21   3   9       26.80       28.18      5.30 o
 -19   3   9       28.86       37.64      5.18 o
 -17   3   9        0.75       -0.70      3.18 o
 -15   3   9       43.68       34.32      4.41 o
 -13   3   9        3.50       -0.21      1.87 o
 -11   3   9       52.48       55.75      5.96 o
  -9   3   9        5.17       -2.84      2.84 o
  -7   3   9      108.24      113.85      7.63 o
  -5   3   9      646.02      763.80     25.66 o
  -3   3   9        0.58        1.77      3.82 o
  -1   3   9       62.42       69.54      6.58 o
   1   3   9      579.55      703.86     27.37 o
   3   3   9      120.63      153.62      6.56 o
   5   3   9      867.03      932.69     29.96 o
   7   3   9      138.22      151.53      9.78 o
   9   3   9      389.98      404.32     32.64 o
  11   3   9       33.63       25.72      6.51 o
  13   3   9        7.30        0.41      6.23 o
  15   3   9       14.85       14.49      7.21 o
  17   3   9       34.78       37.15      9.75 o
  19   3   9        7.54        0.16      8.73 o
  21   3   9       29.35        9.16     11.75 o
 -32   4   9       19.13       -2.62     13.12 o
 -30   4   9       35.42       52.20     14.43 o
 -28   4   9        0.74       -0.44      8.94 o
 -26   4   9        2.01       -7.87      7.87 o
 -24   4   9        1.20       -4.52      4.52 o
 -22   4   9        0.00       -2.52      4.73 o
 -20   4   9       51.24       49.54      5.95 o
 -18   4   9       66.03       83.13      6.19 o
 -16   4   9       25.41       23.05      4.54 o
 -14   4   9      222.59      215.30      7.77 o
 -12   4   9        6.12       -0.12      1.80 o
 -10   4   9      529.35      537.19     16.30 o
  -8   4   9       44.99       45.46      7.31 o
  -6   4   9        1.42        2.62      3.22 o
  -4   4   9       83.63       70.86      6.79 o
  -2   4   9        0.83        1.00      3.07 o
   0   4   9       77.12       64.61      6.33 o
   2   4   9       31.46       24.64      3.40 o
   4   4   9       15.52       16.66      3.81 o
   6   4   9       15.38       14.06      4.02 o
   8   4   9      160.91      174.16      8.56 o
  10   4   9      721.55      686.98     21.35 o
  12   4   9        4.44        4.53      6.00 o
  14   4   9        4.21       -5.73     11.80 o
  16   4   9       30.10       16.75      9.70 o
  18   4   9      108.98      123.63     26.89 o
  20   4   9       21.12       21.08     10.76 o
  22   4   9        3.99        9.18     12.59 o
 -31   5   9        0.11       -9.18     11.80 o
 -29   5   9       13.30       18.62     11.80 o
 -27   5   9        0.97       -2.62      8.73 o
 -25   5   9        3.52        1.60      7.75 o
 -23   5   9       60.08       70.79      8.58 o
 -21   5   9      276.71      284.82     13.68 o
 -19   5   9       66.52       58.81      8.41 o
 -17   5   9       95.11       94.13      6.62 o
 -15   5   9      363.73      354.80     11.33 o
 -13   5   9      271.95      254.56     12.05 o
 -11   5   9       84.99       94.35      4.32 o
  -9   5   9      750.21      734.12     21.53 o
  -7   5   9      185.37      165.79      8.25 o
  -5   5   9        4.25        9.83      5.68 o
  -3   5   9     1389.46     1370.68     36.12 o
  -1   5   9      187.69      179.03     10.27 o
   1   5   9       87.13       82.15      4.23 o
   3   5   9      345.74      354.33     15.72 o
   5   5   9      182.77      163.54      9.04 o
   7   5   9       97.09       90.27     11.55 o
   9   5   9      424.36      425.36     18.45 o
  11   5   9      396.71      354.28     17.97 o
  13   5   9        0.51       -6.23      6.23 o
  15   5   9        4.49        2.77      7.08 o
  17   5   9        8.89        0.22     10.67 o
  19   5   9        2.75        4.34     13.77 o
  21   5   9        3.14       15.74     17.05 o
 -30   6   9        2.96        2.62     13.12 o
 -28   6   9       52.90       62.95     13.82 o
 -26   6   9       54.09       51.77      9.75 o
 -24   6   9        0.52       -5.68      6.52 o
 -22   6   9       24.64       37.12      7.90 o
 -20   6   9       41.75       42.67      7.47 o
 -18   6   9      113.20      117.25     14.96 o
 -16   6   9       66.18       73.20      6.93 o
 -14   6   9       12.14       16.03      5.87 o
 -12   6   9      220.66      218.48     12.25 o
 -10   6   9       80.90       77.00      7.96 o
  -8   6   9      589.08      626.57     34.24 o
  -6   6   9       54.38       69.61      7.66 o
  -4   6   9        4.77        1.19      3.07 o
  -2   6   9      476.17      466.31     23.94 o
   0   6   9       42.90       33.46      4.79 o
   2   6   9       14.16        7.96      4.41 o
   4   6   9      176.04      226.19     10.68 o
   6   6   9      282.25      277.62     14.74 o
   8   6   9      193.65      218.82     13.75 o
  10   6   9       16.95       29.36      7.92 o
  12   6   9       44.28       26.23      8.01 o
  14   6   9        1.98       14.87      8.05 o
  16   6   9       38.43       67.20     10.85 o
  18   6   9       30.09        9.18     14.43 o
 -29   7   9        1.61        1.31     13.12 o
 -27   7   9        7.99        0.56     13.12 o
 -25   7   9       12.32        9.68      7.77 o
 -23   7   9       45.61       62.21      9.44 o
 -21   7   9      105.27      102.84     19.66 o
 -19   7   9        6.05       -1.04      5.86 o
 -17   7   9      214.26      221.13     16.26 o
 -15   7   9        0.01       -0.16      5.03 o
 -13   7   9       40.32       25.41      5.43 o
 -11   7   9       45.98       34.78      5.51 o
  -9   7   9      318.77      337.11     12.53 o
  -7   7   9      532.51      535.76     16.86 o
  -5   7   9     1623.42     1657.12     44.66 o
  -3   7   9       30.01        9.07      7.08 o
  -1   7   9      749.32      804.51     41.86 o
   1   7   9      128.80      133.05     11.92 o
   3   7   9      102.79       79.50     10.94 o
   5   7   9      431.62      486.11     24.00 o
   7   7   9      219.93      216.94     14.15 o
   9   7   9       72.58       78.16      9.98 o
  11   7   9      114.16       83.39     11.17 o
  13   7   9      125.95      156.07     22.88 o
  15   7   9       50.04       58.82     10.77 o
  17   7   9        0.01       -5.56      9.70 o
 -26   8   9       23.33       24.04     10.67 o
 -24   8   9       37.41       46.06     14.88 o
 -22   8   9        0.00       -3.77      7.60 o
 -20   8   9      149.69      152.90     12.51 o
 -18   8   9      106.25      100.60     12.46 o
 -16   8   9      146.01      169.78     11.58 o
 -14   8   9       88.11       90.64     12.09 o
 -12   8   9       99.74      122.44      9.38 o
 -10   8   9        8.23        5.05      5.19 o
  -8   8   9       53.08       51.27      6.30 o
  -6   8   9       63.86       48.13     10.73 o
  -4   8   9       67.04       60.60      7.88 o
  -2   8   9      513.56      494.53     19.87 o
   0   8   9      452.75      432.98     34.67 o
   2   8   9      183.80      193.38     12.47 o
   4   8   9       48.84       40.27     11.04 o
   6   8   9       22.94       30.42      8.51 o
   8   8   9      220.79      210.09     16.02 o
  10   8   9        8.15       12.53      8.51 o
  12   8   9       25.31       39.06      9.98 o
  14   8   9        0.46       -7.88      7.88 o
  16   8   9       27.40       41.68     12.29 o
 -23   9   9       10.15       18.32      8.86 o
 -21   9   9       21.04       23.21      8.58 o
 -19   9   9        1.88       -3.33      6.79 o
 -17   9   9       29.91       26.41      8.40 o
 -15   9   9       24.53       18.39      7.38 o
 -13   9   9        9.05       -1.60     11.37 o
 -11   9   9      198.66      179.16     16.39 o
  -9   9   9       12.31        3.39      6.91 o
  -7   9   9        4.89       -3.01      9.84 o
  -5   9   9       26.51       25.98      8.94 o
  -3   9   9        9.47       12.43      6.82 o
  -1   9   9       19.83       21.98      7.28 o
   1   9   9       20.16       16.15      9.18 o
   3   9   9      116.77       98.98     10.62 o
   5   9   9       14.03        4.70      7.19 o
   7   9   9       11.18       18.66      8.58 o
   9   9   9       15.80       10.05      8.70 o
  11   9   9        0.01        0.37      8.67 o
  13   9   9        0.95        1.69     12.46 o
 -20  10   9        9.71       16.15      8.73 o
 -18  10   9        3.81        0.59      7.88 o
 -16  10   9        2.49      -13.33     13.77 o
 -14  10   9        4.24        9.18     13.12 o
 -12  10   9       39.55       37.22      9.93 o
 -10  10   9       55.67       59.26     26.89 o
  -8  10   9      103.19      109.63     12.86 o
  -6  10   9      166.17      191.19     19.02 o
  -4  10   9       26.57       25.79      8.94 o
  -2  10   9       76.45      106.27     17.71 o
   0  10   9        6.31        4.46     15.74 o
   2  10   9       15.04       23.99      8.86 o
   4  10   9        2.48       -5.14      7.77 o
   6  10   9        1.55       -6.50      8.03 o
   8  10   9        0.97        2.89     16.39 o
  10  10   9        7.54       -6.33     11.80 o
 -17  11   9       23.62       32.18     11.15 o
 -15  11   9        9.82        9.01      9.93 o
 -13  11   9        2.88        6.56      9.93 o
 -11  11   9        0.09        9.90     11.80 o
  -9  11   9        8.59       11.68      9.11 o
  -7  11   9        0.77        4.62      9.93 o
  -5  11   9        2.81       17.21     10.12 o
  -3  11   9        3.12       10.13      9.11 o
  -1  11   9        0.02       -2.62     13.12 o
   1  11   9       33.97       37.51     12.46 o
   3  11   9       16.48       -8.94      8.94 o
   5  11   9       53.60       90.93     14.49 o
   7  11   9        0.05        5.25     13.12 o
  -8  12   9        0.14        7.34     10.29 o
  -6  12   9       22.98       20.40     11.89 o
  -4  12   9        0.92        4.20     10.91 o
  -2  12   9        0.35       10.93     26.23 o
 -34   0  10       19.74       48.53     20.98 o
 -32   0  10      193.64      210.74     38.69 o
 -30   0  10       26.00       32.22     10.63 o
 -28   0  10       71.35       63.53     11.01 o
 -26   0  10      131.59      128.76     19.67 o
 -24   0  10       40.44       40.22      8.77 o
 -22   0  10      100.43      128.22     11.34 o
 -20   0  10      401.59      440.78     21.09 o
 -18   0  10       91.63       97.74      9.14 o
 -16   0  10      102.75      103.88      9.14 o
 -14   0  10     8950.92     8831.65    394.76 o
 -12   0  10     5965.69     5362.43    179.98 o
 -10   0  10      275.69      246.43     12.03 o
  -8   0  10      400.49      416.89     14.53 o
  -6   0  10      110.07      127.88      7.12 o
  -4   0  10      466.22      417.87     14.41 o
  -2   0  10      234.31      272.27     11.17 o
   0   0  10      803.55      898.44     33.71 o
   2   0  10     2274.85     2536.04     89.62 o
   4   0  10       39.85       70.12      6.80 o
   6   0  10     5885.62     5900.26    159.87 o
   8   0  10     4555.26     4729.82    130.39 o
  10   0  10       86.34       84.96      9.36 o
  12   0  10     1009.02      991.98     33.82 o
  14   0  10      383.85      434.61     25.46 o
  16   0  10      531.23      579.59     31.83 o
  18   0  10       19.40       33.22     12.29 o
  20   0  10      125.31      172.86     37.38 o
 -33   1  10       18.03       18.57      9.61 o
 -31   1  10       28.48       40.41      7.96 o
 -29   1  10       35.32       37.08      7.21 o
 -27   1  10        3.54        0.49      5.12 o
 -25   1  10        1.37        4.95      4.86 o
 -23   1  10       11.66       14.32      5.00 o
 -21   1  10      390.84      380.76     14.12 o
 -19   1  10       33.29       48.57      5.12 o
 -17   1  10      323.78      285.99     10.46 o
 -15   1  10       10.89        8.38      3.44 o
 -13   1  10      151.92      184.91     18.24 o
 -11   1  10      583.27      621.67     22.56 o
  -9   1  10     1797.83     1811.96     52.54 o
  -7   1  10        0.00        0.44      1.81 o
  -5   1  10       67.91       56.96      4.14 o
  -3   1  10      312.65      386.63     10.56 o
  -1   1  10        7.85        7.89      2.49 o
   1   1  10      576.80      573.04     15.27 o
   3   1  10      513.52      571.41     17.14 o
   5   1  10      273.20      277.03     11.73 o
   7   1  10      124.30      127.62      8.89 o
   9   1  10      123.41      139.18      9.86 o
  11   1  10       15.72       15.19      5.50 o
  13   1  10       16.27       29.08      6.22 o
  15   1  10       43.91       53.42      7.51 o
  17   1  10       40.82       37.14      7.78 o
  19   1  10      135.56      133.47     13.85 o
  21   1  10       25.08       39.70     14.30 o
 -34   2  10       48.37       53.77     18.36 o
 -32   2  10       61.38       46.72     13.23 o
 -30   2  10       76.25       54.06     10.13 o
 -28   2  10        8.99       12.91      6.20 o
 -26   2  10       63.66       81.61     10.03 o
 -24   2  10      120.67      100.91     10.03 o
 -22   2  10       82.32       96.98      7.43 o
 -20   2  10       13.34       14.56      4.07 o
 -18   2  10      120.12      123.91      7.09 o
 -16   2  10       22.33       17.26      3.94 o
 -14   2  10       26.20       25.65      3.10 o
 -12   2  10       39.96       52.02      3.32 o
 -10   2  10      228.79      239.05      8.82 o
  -8   2  10       65.37       56.41      6.00 o
  -6   2  10       40.07       25.46      5.75 o
  -4   2  10       65.05       77.58      6.79 o
  -2   2  10     1157.18     1215.41     31.92 o
   0   2  10        7.89        2.53      2.29 o
   2   2  10       38.03       35.59      3.74 o
   4   2  10        3.41       -2.02      3.52 o
   6   2  10      475.45      442.24     19.69 o
   8   2  10      611.83      596.83     20.26 o
  10   2  10      491.98      478.45     29.34 o
  12   2  10       35.71       45.56      7.45 o
  14   2  10       15.96       16.16      6.63 o
  16   2  10      152.45      166.58     11.88 o
  18   2  10        2.66        4.43      9.19 o
  20   2  10       45.80       35.76     22.17 o
  22   2  10      129.37      136.40     24.92 o
 -33   3  10      110.34       93.12     20.98 o
 -31   3  10       12.23        2.62     15.08 o
 -29   3  10       25.46       11.43      9.44 o
 -27   3  10        7.05        6.04      5.51 o
 -25   3  10        4.60       -1.99      4.73 o
 -23   3  10      130.52      122.44      8.70 o
 -21   3  10        2.96       -1.12      4.07 o
 -19   3  10        0.69       -1.72      3.38 o
 -17   3  10      262.85      250.12     13.51 o
 -15   3  10      125.24      127.11      8.30 o
 -13   3  10       27.72       36.50      3.04 o
 -11   3  10      236.05      209.78     14.82 o
  -9   3  10       29.59       19.50      5.56 o
  -7   3  10      316.09      387.87     16.01 o
  -5   3  10       29.69       37.80      5.68 o
  -3   3  10       48.58       43.61      5.73 o
  -1   3  10      243.99      301.05     17.48 o
   1   3  10       36.32       55.68      4.66 o
   3   3  10        0.02       -2.55      3.03 o
   5   3  10       35.54       34.42      5.18 o
   7   3  10     1993.51     1903.93     78.56 o
   9   3  10      170.39      147.88     11.93 o
  11   3  10       79.80       88.27      9.18 o
  13   3  10       13.12       11.15      6.80 o
  15   3  10       25.97       23.41      7.66 o
  17   3  10       51.00       51.27     21.64 o
  19   3  10       41.17       23.42     28.17 o
  21   3  10       11.08       15.36     12.59 o
 -32   4  10        5.37       -1.31     13.12 o
 -30   4  10       13.03       23.41     11.12 o
 -28   4  10        3.48        2.97      8.77 o
 -26   4  10       14.26        1.60      7.75 o
 -24   4  10      149.68      164.82      9.93 o
 -22   4  10      157.09      151.10      9.22 o
 -20   4  10      266.99      262.70     11.20 o
 -18   4  10      169.86      184.68      9.18 o
 -16   4  10       46.87       45.74      5.34 o
 -14   4  10      765.00      772.81     22.10 o
 -12   4  10        8.22       -1.76      6.08 o
 -10   4  10        0.12        8.74      4.24 o
  -8   4  10       39.25       52.51      6.11 o
  -6   4  10      136.38      153.10     15.74 o
  -4   4  10      149.43      176.63     10.90 o
  -2   4  10      582.38      598.34     22.71 o
   0   4  10      158.19      166.85      6.29 o
   2   4  10        8.89       10.23      3.63 o
   4   4  10       10.08       10.25      4.19 o
   6   4  10       52.21       60.49      6.64 o
   8   4  10     1335.03     1320.19     57.38 o
  10   4  10       95.39       74.92      9.27 o
  12   4  10      133.83      139.54     11.74 o
  14   4  10        2.62        0.28      7.93 o
  16   4  10        0.43       16.11     15.08 o
  18   4  10      130.27      150.86     18.44 o
  20   4  10       38.54       53.77     18.36 o
 -31   5  10       47.87       72.13     18.36 o
 -29   5  10       47.97       79.74     13.82 o
 -27   5  10       55.66       48.18     11.34 o
 -25   5  10       31.74       52.19     10.12 o
 -23   5  10      122.67       90.12     19.02 o
 -21   5  10      132.13      131.37      8.54 o
 -19   5  10      662.47      677.49     19.99 o
 -17   5  10       58.44       61.14      6.30 o
 -15   5  10        0.08       -0.66      3.61 o
 -13   5  10      524.37      491.31     13.72 o
 -11   5  10      326.87      333.35     12.54 o
  -9   5  10     2507.40     2488.13     61.94 o
  -7   5  10      433.50      389.90     13.58 o
  -5   5  10      170.47      150.13      8.12 o
  -3   5  10     1787.26     1946.34     56.99 o
  -1   5  10     1215.32     1132.26     31.32 o
   1   5  10       18.22       15.08      5.44 o
   3   5  10      331.70      339.98     11.42 o
   5   5  10      252.02      240.22     11.17 o
   7   5  10       50.27       65.38      8.52 o
   9   5  10       14.82       17.01      5.67 o
  11   5  10       33.81       29.65      9.93 o
  13   5  10        3.97      -10.49     11.80 o
  15   5  10       43.88       42.16     12.11 o
  17   5  10        1.13       -0.66     10.67 o
  19   5  10       42.59       68.20     18.36 o
 -30   6  10        3.17      -10.49     10.49 o
 -28   6  10       30.99       54.38     12.31 o
 -26   6  10       34.83       34.62     10.91 o
 -24   6  10       65.81       40.98      9.93 o
 -22   6  10        9.42       -1.41      6.34 o
 -20   6  10      266.48      268.86     13.78 o
 -18   6  10        2.19       -4.76      4.76 o
 -16   6  10      414.77      395.43     14.17 o
 -14   6  10       10.47        9.44      3.99 o
 -12   6  10      644.88      657.92     17.47 o
 -10   6  10      798.79      786.58     23.52 o
  -8   6  10       52.25       59.92      6.92 o
  -6   6  10     1332.59     1445.81     38.40 o
  -4   6  10      279.82      291.10     13.82 o
  -2   6  10      372.04      361.52     20.82 o
   0   6  10        7.27        7.01      4.33 o
   2   6  10        0.36       -2.53      3.60 o
   4   6  10      456.74      416.55     23.78 o
   6   6  10      586.57      609.99     42.32 o
   8   6  10       34.43       34.60      8.09 o
  10   6  10       68.25       70.09      9.27 o
  12   6  10        2.59        6.02      7.48 o
  14   6  10        0.82       -7.68     19.67 o
  16   6  10        0.55       -5.87     14.43 o
  18   6  10        0.23      -13.12     13.12 o
 -27   7  10        2.03       -2.62     11.80 o
 -25   7  10        2.81       -0.90      8.49 o
 -23   7  10       50.43       45.04      8.83 o
 -21   7  10      132.09      138.07     11.31 o
 -19   7  10       54.54       55.93      8.86 o
 -17   7  10        0.00       -1.75      5.03 o
 -15   7  10       15.70        6.97      5.16 o
 -13   7  10       54.24       47.64      7.95 o
 -11   7  10      103.69      116.60      7.41 o
  -9   7  10      351.09      339.94     17.56 o
  -7   7  10       98.87      123.79     12.07 o
  -5   7  10      146.21      172.26     10.09 o
  -3   7  10      457.00      484.77     18.41 o
  -1   7  10       35.04       29.15      6.27 o
   1   7  10      676.69      719.20     25.36 o
   3   7  10      124.34      113.76     10.11 o
   5   7  10        2.14       -0.83     10.08 o
   7   7  10        0.01       -6.48      6.48 o
   9   7  10      104.42       94.41     10.58 o
  11   7  10        2.75       14.85      8.18 o
  13   7  10        9.30        5.57      8.38 o
  15   7  10       24.12       20.98     13.12 o
 -26   8  10       17.02       -3.93     11.80 o
 -24   8  10        1.19        2.06      7.63 o
 -22   8  10       33.79       44.94      8.70 o
 -20   8  10       15.26       15.18      7.19 o
 -18   8  10        2.58        2.06      8.21 o
 -16   8  10        9.44       12.48      6.67 o
 -14   8  10      239.44      250.81     19.09 o
 -12   8  10      359.53      383.36     16.91 o
 -10   8  10       12.66       12.38      5.96 o
  -8   8  10      129.55      139.97     20.32 o
  -6   8  10       21.51        7.82      6.48 o
  -4   8  10       56.87       50.04      7.77 o
  -2   8  10        1.37        9.06      8.32 o
   0   8  10       45.98       45.69     11.49 o
   2   8  10      103.52      137.07     11.13 o
   4   8  10      166.86      194.59     22.76 o
   6   8  10        1.31       -3.82     10.63 o
   8   8  10       37.42       36.72      8.98 o
  10   8  10       26.65       22.61      9.08 o
  12   8  10        0.01       -7.70      7.70 o
  14   8  10        9.19       12.89     10.40 o
 -23   9  10       21.24       25.68      9.38 o
 -21   9  10       12.98        6.83      7.91 o
 -19   9  10       13.43       14.85      8.87 o
 -17   9  10        0.48       -6.63      6.63 o
 -15   9  10       78.59       76.54      9.70 o
 -13   9  10       53.67       69.57     10.67 o
 -11   9  10      247.55      262.23     38.03 o
  -9   9  10       12.11        6.99      9.18 o
  -7   9  10        0.61        0.87      7.04 o
  -5   9  10       74.25       87.47      9.80 o
  -3   9  10        5.15        6.89      6.43 o
  -1   9  10       26.33        7.03     14.42 o
   1   9  10       34.90       30.24      8.33 o
   3   9  10        4.89        3.26      6.67 o
   5   9  10       26.42       25.65      8.70 o
   7   9  10        9.20       31.48     19.67 o
   9   9  10        8.11       -8.00      8.43 o
  11   9  10        2.20        3.08     10.40 o
 -20  10  10       45.34       52.91     10.49 o
 -18  10  10       15.25        9.06     20.33 o
 -16  10  10        0.94        0.26      8.73 o
 -14  10  10        2.23        5.44      8.08 o
 -12  10  10        2.97       -7.04      7.04 o
 -10  10  10       41.77       37.54     10.12 o
  -8  10  10       34.64       43.87     10.67 o
  -6  10  10        0.53       10.18      8.94 o
  -4  10  10       30.24       31.96     19.02 o
  -2  10  10        0.55       -4.01      8.52 o
   0  10  10       47.18       67.00      9.87 o
   2  10  10       10.90        7.41      7.77 o
   4  10  10        3.54        9.63      8.14 o
   6  10  10        0.49       -1.76     12.57 o
   8  10  10        0.82       -5.52      8.36 o
 -15  11  10        4.88        1.31      9.11 o
 -13  11  10        1.87        8.44      9.93 o
 -11  11  10        8.96       -5.18      8.94 o
  -9  11  10        2.50       -1.06      8.94 o
  -7  11  10        5.31       19.67      9.93 o
  -5  11  10        0.93        6.12     20.98 o
  -3  11  10        5.88        4.89      9.11 o
  -1  11  10        3.39        1.62      8.94 o
   1  11  10       26.75       46.23     19.67 o
   3  11  10       19.90       21.09     12.46 o
 -33   1  11       63.11       59.72     14.08 o
 -31   1  11        0.09       -6.00      6.00 o
 -29   1  11       60.50       65.05      8.90 o
 -27   1  11       14.36       14.37      5.99 o
 -25   1  11       87.00      101.11      8.34 o
 -23   1  11       20.96       16.70      5.32 o
 -21   1  11      309.53      307.42     12.24 o
 -19   1  11        0.16        0.87      3.43 o
 -17   1  11       54.71       60.40      5.32 o
 -15   1  11       33.71       35.77      5.49 o
 -13   1  11      245.41      228.61     10.07 o
 -11   1  11       68.36       76.24      6.44 o
  -9   1  11     1250.80     1378.11     51.65 o
  -7   1  11       20.73       29.40      2.96 o
  -5   1  11       19.61       10.38      2.30 o
  -3   1  11      492.96      519.25     13.72 o
  -1   1  11      315.07      332.00     10.45 o
   1   1  11     1001.50      868.36     32.56 o
   3   1  11      300.57      296.72     18.17 o
   5   1  11      175.18      174.73     10.00 o
   7   1  11     1898.44     2069.51     54.30 o
   9   1  11      118.04      123.82     10.41 o
  11   1  11       93.23       94.52      9.26 o
  13   1  11        3.82       -5.53      5.53 o
  15   1  11      347.70      394.14     15.87 o
  17   1  11      311.91      345.78     16.65 o
  19   1  11        3.68       14.85      9.44 o
  21   1  11      135.43      115.62     18.44 o
 -32   2  11       20.45       34.47      9.75 o
 -30   2  11        1.27        2.41      6.33 o
 -28   2  11        2.53        1.08      5.76 o
 -26   2  11       30.61       33.90      6.51 o
 -24   2  11      114.76       98.29      8.02 o
 -22   2  11      178.05      155.25      9.10 o
 -20   2  11       68.99       68.62      6.25 o
 -18   2  11      128.87      100.11      6.89 o
 -16   2  11       20.27       12.34      3.60 o
 -14   2  11       63.26       53.72      4.65 o
 -12   2  11        0.85       -1.08      2.37 o
 -10   2  11      155.20      131.84      5.24 o
  -8   2  11        2.87       -3.63      3.63 o
  -6   2  11       94.65       82.33      7.08 o
  -4   2  11       44.57       52.56      6.67 o
  -2   2  11        8.42       13.96      2.62 o
   0   2  11     1385.15     1500.91     41.63 o
   2   2  11      393.44      395.41     14.03 o
   4   2  11      788.48      798.17     24.15 o
   6   2  11      616.70      611.53     25.74 o
   8   2  11      347.91      372.10     20.63 o
  10   2  11      322.80      351.38     15.57 o
  12   2  11      615.75      655.66     23.27 o
  14   2  11      125.27      157.20     13.31 o
  16   2  11        2.87        4.15      7.80 o
  18   2  11        6.23       26.55     11.36 o
  20   2  11       14.30       26.24     13.29 o
 -33   3  11        7.51       23.61     15.74 o
 -31   3  11       67.88       77.29     13.54 o
 -29   3  11        8.65        8.99      7.31 o
 -27   3  11        7.67        7.34      6.25 o
 -25   3  11      247.46      278.78     13.11 o
 -23   3  11      115.31      119.23      9.09 o
 -21   3  11      609.58      551.68     18.06 o
 -19   3  11      552.63      560.77     18.13 o
 -17   3  11       57.38       53.33      5.47 o
 -15   3  11      225.82      200.85      9.01 o
 -13   3  11       52.83       39.18      4.08 o
 -11   3  11     1016.35      950.76     31.70 o
  -9   3  11       25.38       40.40      7.98 o
  -7   3  11     1984.94     2103.44     63.14 o
  -5   3  11      192.40      200.05     11.75 o
  -3   3  11      239.53      247.64     12.83 o
  -1   3  11        0.53       -2.25      2.25 o
   1   3  11      231.59      254.51     10.35 o
   3   3  11       20.58       29.50      4.68 o
   5   3  11        1.14       -1.30      5.30 o
   7   3  11     1126.86     1159.41     33.51 o
   9   3  11       18.62       12.85      5.63 o
  11   3  11      121.54      116.74     10.85 o
  13   3  11        4.81       17.34      7.49 o
  15   3  11       37.61       44.28      9.28 o
  17   3  11        2.16       10.05     11.01 o
  19   3  11       71.60       61.64     19.67 o
 -32   4  11       13.41       34.10     15.74 o
 -30   4  11       27.82       37.78     11.63 o
 -28   4  11       40.94       35.15     11.15 o
 -26   4  11       23.00       21.94      7.37 o
 -24   4  11      234.42      260.37     19.88 o
 -22   4  11       89.69       75.20      7.33 o
 -20   4  11       34.02       24.88      5.18 o
 -18   4  11      442.90      442.55     17.12 o
 -16   4  11        0.13        2.88      3.85 o
 -14   4  11      442.72      415.34     17.15 o
 -12   4  11      817.69      724.80     25.91 o
 -10   4  11      300.61      282.78     16.50 o
  -8   4  11     2254.66     2291.11     82.71 o
  -6   4  11      416.57      429.37     18.33 o
  -4   4  11        0.02       -4.61      4.61 o
  -2   4  11        8.17       -4.16      5.93 o
   0   4  11       35.45       29.18      3.69 o
   2   4  11        0.63       -0.12      3.47 o
   4   4  11      246.68      232.14     15.71 o
   6   4  11      263.96      273.16     19.60 o
   8   4  11      477.24      461.55     19.62 o
  10   4  11        8.48        9.25     10.22 o
  12   4  11       31.84       28.10      7.92 o
  14   4  11        0.06        0.46     15.74 o
  16   4  11        3.60       14.95     10.91 o
  18   4  11        1.81       -3.93     13.12 o
 -31   5  11        0.85        5.25     11.80 o
 -29   5  11        0.17       16.76     10.40 o
 -27   5  11        1.11       -7.18      9.84 o
 -25   5  11       34.87       22.50      8.49 o
 -23   5  11       12.47       11.23      6.34 o
 -21   5  11      136.99      137.33     16.36 o
 -19   5  11       15.17       14.92      5.55 o
 -17   5  11      204.69      204.15     10.03 o
 -15   5  11       15.50       14.95      4.08 o
 -13   5  11      417.22      419.30     14.11 o
 -11   5  11     1325.08     1342.19     43.07 o
  -9   5  11       38.43       40.30      8.43 o
  -7   5  11      601.09      548.87     21.36 o
  -5   5  11      119.07       81.59     24.26 o
  -3   5  11      637.20      684.52     51.64 o
  -1   5  11       63.72       39.97     11.29 o
   1   5  11      285.87      243.39     14.03 o
   3   5  11       62.88       70.90      7.75 o
   5   5  11      122.23      108.95     16.05 o
   7   5  11       31.10       18.94      6.33 o
   9   5  11      159.42      161.60     20.16 o
  11   5  11      226.56      241.11     18.66 o
  13   5  11       12.56       26.67     20.33 o
  15   5  11        5.71       -0.40     17.05 o
  17   5  11        0.67       18.36     14.43 o
 -30   6  11        0.48       -6.56     11.80 o
 -28   6  11        0.03      -10.49     10.49 o
 -26   6  11        0.61        1.52      9.18 o
 -24   6  11       20.08       21.36     16.39 o
 -22   6  11        1.77       -0.98      6.75 o
 -20   6  11       10.24       10.82      6.75 o
 -18   6  11        0.68       -0.88      4.39 o
 -16   6  11      123.68      140.88      7.48 o
 -14   6  11       77.71       74.93      5.56 o
 -12   6  11      339.43      344.05     19.88 o
 -10   6  11       62.27       76.74      7.18 o
  -8   6  11      796.38      828.02     24.48 o
  -6   6  11       78.56       71.65      6.92 o
  -4   6  11       18.22        7.80      5.09 o
  -2   6  11      262.88      287.14     13.44 o
   0   6  11      276.23      290.68     11.74 o
   2   6  11        3.74        3.12      6.23 o
   4   6  11       26.30       16.34      5.50 o
   6   6  11      231.25      257.23     13.94 o
   8   6  11        2.61       -9.84      9.84 o
  10   6  11       11.84        3.12      8.94 o
  12   6  11        2.11        0.89      9.70 o
  14   6  11        9.13       17.38     10.67 o
  16   6  11       10.69        1.31     13.12 o
 -27   7  11        3.73      -10.49     10.49 o
 -25   7  11        5.48       -8.35      8.49 o
 -23   7  11       22.00       10.28     11.15 o
 -21   7  11       11.42        6.99     14.43 o
 -19   7  11       11.34       12.03      6.18 o
 -17   7  11       34.76       35.33      6.67 o
 -15   7  11       67.93       93.30      8.39 o
 -13   7  11      100.41      109.02      7.34 o
 -11   7  11        1.10        4.37      6.23 o
  -9   7  11       46.88       52.47      7.76 o
  -7   7  11       73.69       90.74     15.71 o
  -5   7  11       24.75        9.56      7.02 o
  -3   7  11      784.30      804.72     58.36 o
  -1   7  11       19.94       14.71      7.18 o
   1   7  11       52.17       47.95      7.70 o
   3   7  11       20.91       22.06     11.80 o
   5   7  11      143.12      163.97     11.74 o
   7   7  11        8.95       -5.71     10.62 o
   9   7  11       32.70       49.62     11.15 o
  11   7  11        2.16       14.27      9.49 o
  13   7  11        0.15        5.25     13.12 o
  15   7  11        2.64       17.05     13.12 o
 -26   8  11       14.24       17.05     13.12 o
 -24   8  11       53.36       53.75     13.12 o
 -22   8  11        1.21       -2.62      8.73 o
 -20   8  11       17.29       12.19      7.47 o
 -18   8  11       48.59       61.22      8.58 o
 -16   8  11        0.83        8.55     10.97 o
 -14   8  11       18.52       22.35      6.33 o
 -12   8  11        7.83       -4.40      4.94 o
 -10   8  11      349.46      367.45     14.07 o
  -8   8  11       53.50       59.60      7.86 o
  -6   8  11       76.18       89.02      8.43 o
  -4   8  11        1.05       -5.25      5.35 o
  -2   8  11      108.18      121.15     11.24 o
   0   8  11      112.23      103.09      9.91 o
   2   8  11      144.11       92.89      9.72 o
   4   8  11        7.81        1.43     10.08 o
   6   8  11        8.23        8.15      8.72 o
   8   8  11       65.80       86.44     16.66 o
  10   8  11       59.80       46.75     13.31 o
  12   8  11        4.19        5.25     11.80 o
 -23   9  11       18.91       23.61     13.12 o
 -21   9  11        0.37       -2.84      7.19 o
 -19   9  11       11.98        7.74      7.77 o
 -17   9  11       14.68       21.93      7.77 o
 -15   9  11       85.77       69.50     12.99 o
 -13   9  11        0.20        2.07      7.93 o
 -11   9  11       31.07       49.62     20.33 o
  -9   9  11        5.71        0.00      7.04 o
  -7   9  11       33.66       29.64     10.49 o
  -5   9  11        0.09       -5.43      5.43 o
  -3   9  11       44.30       34.07      7.40 o
  -1   9  11       19.19       19.91      7.19 o
   1   9  11       59.19       40.19      8.14 o
   3   9  11        0.18       -2.94      6.33 o
   5   9  11       26.72       25.82     13.77 o
   7   9  11       17.86        9.78      8.82 o
   9   9  11        2.70        4.46      8.73 o
 -20  10  11        0.28       -0.44     20.98 o
 -18  10  11        2.22        3.70     26.23 o
 -16  10  11       17.35       19.31      9.11 o
 -14  10  11       24.89        9.99      8.94 o
 -12  10  11       29.52       47.67      9.93 o
 -10  10  11       10.82       15.55     11.80 o
  -8  10  11       36.41       37.54     15.08 o
  -6  10  11       92.77      106.65     18.36 o
  -4  10  11       34.36       36.65      9.70 o
  -2  10  11        2.56       -7.52     15.08 o
   0  10  11       13.00       13.22      8.32 o
   2  10  11        1.18       -0.90     10.61 o
   4  10  11        0.33       -4.66      7.77 o
   6  10  11       13.66       20.98     20.33 o
 -13  11  11        6.99       -5.18      8.94 o
 -11  11  11        7.87        7.39      9.11 o
  -9  11  11       35.46       61.43     11.89 o
  -7  11  11       18.46       38.98     17.71 o
  -5  11  11       31.21       44.26     11.80 o
  -3  11  11        5.05       -3.08      8.08 o
  -1  11  11        0.21        3.46     15.74 o
   1  11  11        0.04        4.29      9.11 o
 -34   0  12        1.58        6.56     14.43 o
 -32   0  12        0.02        3.46     10.08 o
 -30   0  12      145.39      122.08     14.49 o
 -28   0  12       94.90       85.64     13.12 o
 -26   0  12      195.58      177.05     15.11 o
 -24   0  12        1.29       -1.84      9.18 o
 -22   0  12      269.89      243.76     16.05 o
 -20   0  12       90.08       91.92      9.44 o
 -18   0  12      450.93      417.55     20.15 o
 -16   0  12      264.12      233.45     17.05 o
 -14   0  12       59.36       63.23      8.08 o
 -12   0  12     2866.05     2763.31     96.89 o
 -10   0  12     2555.27     2414.81     84.94 o
  -8   0  12      246.18      207.75     12.31 o
  -6   0  12      149.08      104.32     10.49 o
  -4   0  12      422.95      447.94     20.62 o
  -2   0  12     1894.07     1804.64     65.83 o
   0   0  12       36.88       43.42      7.93 o
   2   0  12      191.56      181.64     13.50 o
   4   0  12      835.40      868.66     59.67 o
   6   0  12        6.98       10.35      7.75 o
   8   0  12     1318.77     1358.57     55.14 o
  10   0  12      194.77      236.99     18.89 o
  12   0  12        2.27       10.49     14.43 o
  14   0  12      220.64      197.78     22.30 o
  16   0  12       99.67      102.94     15.74 o
  18   0  12        2.59       21.66     11.89 o
 -33   1  12        4.29        7.91      8.56 o
 -31   1  12        0.30       -1.24      6.43 o
 -29   1  12        0.14       -0.47      5.67 o
 -27   1  12      176.10      164.50     10.67 o
 -25   1  12       11.26        9.46      5.60 o
 -23   1  12       68.87       61.87      6.77 o
 -21   1  12       57.81       65.49      6.31 o
 -19   1  12        3.95        1.70      3.85 o
 -17   1  12      195.04      187.21      9.83 o
 -15   1  12      269.93      254.45     11.38 o
 -13   1  12     1938.39     1947.44     49.77 o
 -11   1  12      278.04      287.67     19.15 o
  -9   1  12     1768.37     1738.32     38.98 o
  -7   1  12      686.18      688.46     32.39 o
  -5   1  12      646.92      657.87     16.78 o
  -3   1  12        9.54       19.26      4.54 o
  -1   1  12      456.20      449.21     15.00 o
   1   1  12      300.20      301.58     12.06 o
   3   1  12      278.74      290.97     17.28 o
   5   1  12       46.24       45.69      6.49 o
   7   1  12       40.09       48.12      6.91 o
   9   1  12      209.58      219.04     26.88 o
  11   1  12        9.84       23.28      6.84 o
  13   1  12       96.82       93.40     10.06 o
  15   1  12       54.43       89.89     10.84 o
  17   1  12        6.13       10.15      9.20 o
  19   1  12        4.15       11.49     12.86 o
 -32   2  12       70.01       87.52     13.82 o
 -30   2  12       25.05       28.82      7.56 o
 -28   2  12       58.41       59.37      7.94 o
 -26   2  12      174.44      184.24     11.93 o
 -24   2  12       93.81       93.09      8.02 o
 -22   2  12      197.97      200.69     10.44 o
 -20   2  12      268.55      262.17     11.11 o
 -18   2  12        5.56        1.79      3.94 o
 -16   2  12       68.48       63.12      7.00 o
 -14   2  12      150.53      168.42      7.91 o
 -12   2  12      166.73      171.03      7.29 o
 -10   2  12       75.70       75.05      4.23 o
  -8   2  12      101.86      103.90      8.70 o
  -6   2  12       72.28       70.79      7.77 o
  -4   2  12      647.84      662.74     16.82 o
  -2   2  12        4.72        7.94      3.11 o
   0   2  12     1474.48     1594.48     41.97 o
   2   2  12      401.17      420.99     15.29 o
   4   2  12       58.93       46.23      6.43 o
   6   2  12      377.67      413.99     20.16 o
   8   2  12        0.38       -0.70      5.11 o
  10   2  12       88.48       75.98      8.73 o
  12   2  12        6.43        6.48      6.57 o
  14   2  12        4.56       16.20      7.99 o
  16   2  12       11.97        7.74      8.48 o
  18   2  12        0.14        8.52     11.63 o
 -33   3  12        1.48        7.87     13.12 o
 -31   3  12        4.99      -10.49     10.49 o
 -29   3  12       57.58       51.62      8.90 o
 -27   3  12        6.75        4.85      5.68 o
 -25   3  12       56.03       71.61     10.83 o
 -23   3  12       76.16       73.77      7.26 o
 -21   3  12       15.59       13.57      5.18 o
 -19   3  12       35.94       32.94      6.84 o
 -17   3  12       91.47       74.45      6.44 o
 -15   3  12      162.68      175.01     13.99 o
 -13   3  12     2026.21     2001.67     50.32 o
 -11   3  12      360.48      333.34     18.89 o
  -9   3  12      570.51      562.79     22.36 o
  -7   3  12     1593.57     1565.88     49.37 o
  -5   3  12       24.26       11.22      6.04 o
  -3   3  12       94.13      106.86      9.51 o
  -1   3  12      171.74      173.72      8.73 o
   1   3  12       19.58       19.41      5.11 o
   3   3  12       59.53       68.48      6.99 o
   5   3  12      980.35     1048.22     30.94 o
   7   3  12       55.96       48.20      6.84 o
   9   3  12       59.10       57.21      7.86 o
  11   3  12      143.51      142.09     12.07 o
  13   3  12       21.42       33.29      8.48 o
  15   3  12        2.75       -7.81      9.70 o
  17   3  12        1.95       14.16     10.91 o
 -32   4  12        9.75       22.30     13.12 o
 -30   4  12        8.72       14.43     13.12 o
 -28   4  12       11.53       31.99      9.93 o
 -26   4  12        0.07        1.95      7.38 o
 -24   4  12        0.50        1.76      4.99 o
 -22   4  12      134.30      149.74      9.29 o
 -20   4  12      332.54      345.72     13.45 o
 -18   4  12      172.95      183.95     10.70 o
 -16   4  12      330.22      351.86     13.08 o
 -14   4  12       31.91       32.19      6.07 o
 -12   4  12      432.39      454.71     19.17 o
 -10   4  12       70.86       80.09      8.29 o
  -8   4  12      273.27      292.61     17.93 o
  -6   4  12      348.49      356.19     20.27 o
  -4   4  12      105.25       83.82      8.97 o
  -2   4  12      246.13      228.51     16.77 o
   0   4  12       38.60       37.69      5.42 o
   2   4  12     1000.31     1086.23     30.88 o
   4   4  12      450.17      557.32     27.50 o
   6   4  12       13.00       15.31      6.67 o
   8   4  12       14.76       19.46      8.70 o
  10   4  12       34.96       34.38      8.29 o
  12   4  12        3.15        0.79      6.58 o
  14   4  12        4.29        7.01     15.74 o
  16   4  12       68.55      119.35     19.67 o
 -31   5  12       11.04        2.62     13.12 o
 -29   5  12        7.12        2.62     10.49 o
 -27   5  12        0.22        8.28      8.49 o
 -25   5  12       10.02        6.33      7.52 o
 -23   5  12        3.88        6.12      5.11 o
 -21   5  12       25.77       26.92      6.25 o
 -19   5  12        4.61        1.56      4.86 o
 -17   5  12       95.36      109.50      7.80 o
 -15   5  12       59.92       47.73      5.08 o
 -13   5  12      179.22      167.07     11.56 o
 -11   5  12      130.58      138.17     11.24 o
  -9   5  12       56.93       69.25     12.00 o
  -7   5  12       28.74       26.04      6.23 o
  -5   5  12      315.30      318.69     19.41 o
  -3   5  12      117.69       98.36     17.62 o
  -1   5  12       79.71       66.78     12.70 o
   1   5  12      287.34      286.45     12.46 o
   3   5  12      907.85      841.14     29.11 o
   5   5  12        3.41        2.40      9.94 o
   7   5  12       15.19       16.77      7.17 o
   9   5  12      156.51      173.69     12.65 o
  11   5  12       47.76       59.91     12.11 o
  13   5  12        3.90        8.85     10.12 o
  15   5  12        3.55       -7.87     11.80 o
 -28   6  12        0.07        2.62     10.49 o
 -26   6  12       25.15       36.04     11.80 o
 -24   6  12        8.27       -6.91      6.91 o
 -22   6  12        2.23       -6.55      6.55 o
 -20   6  12        5.90        0.19      5.73 o
 -18   6  12       37.70       42.15      5.80 o
 -16   6  12        2.51        2.12      4.11 o
 -14   6  12       10.44       14.48      4.11 o
 -12   6  12      263.37      279.94     15.17 o
 -10   6  12       69.94       86.90      9.69 o
  -8   6  12        9.95        4.52      5.82 o
  -6   6  12       31.71       26.84      6.89 o
  -4   6  12      214.26      196.71     16.39 o
  -2   6  12       57.65       54.58     10.91 o
   0   6  12      173.49      164.48      9.89 o
   2   6  12      200.27      214.07     16.31 o
   4   6  12       47.79       56.85      8.45 o
   6   6  12      127.87       94.81     12.64 o
   8   6  12        0.21        3.18      7.93 o
  10   6  12       11.45        5.93      8.94 o
  12   6  12        0.81       -8.49      8.49 o
  14   6  12       22.44       19.67     14.43 o
 -27   7  12       29.35       20.98     13.12 o
 -25   7  12        0.03       -9.84      9.84 o
 -23   7  12        7.12       22.77      9.11 o
 -21   7  12        0.60       -5.56      5.56 o
 -19   7  12        9.37        1.15      6.75 o
 -17   7  12       80.78       78.37      9.11 o
 -15   7  12        0.23       -4.55      4.55 o
 -13   7  12       14.33       16.18      7.13 o
 -11   7  12      185.83      192.70     10.69 o
  -9   7  12      104.99      112.50     10.22 o
  -7   7  12       18.09        9.13      5.67 o
  -5   7  12      340.88      387.47     20.23 o
  -3   7  12      313.95      328.51     20.62 o
  -1   7  12        4.15       -2.87      9.21 o
   1   7  12        1.26       -4.81      6.56 o
   3   7  12       76.70       44.11     10.29 o
   5   7  12        0.62       -6.17      6.91 o
   7   7  12       49.69       43.28     13.77 o
   9   7  12       37.51       36.43     11.30 o
  11   7  12        2.22       -2.62     10.49 o
  13   7  12        2.06        0.00     13.12 o
 -24   8  12       13.90       20.72     10.91 o
 -22   8  12       13.20        7.32     13.12 o
 -20   8  12       15.34       -0.16     19.67 o
 -18   8  12        5.35        6.71     15.74 o
 -16   8  12        2.76       -0.85      6.91 o
 -14   8  12       21.43       38.26     11.49 o
 -12   8  12       31.61       41.13      6.82 o
 -10   8  12      437.20      501.54     63.61 o
  -8   8  12       40.28       39.61     11.34 o
  -6   8  12        8.01        1.81      9.70 o
  -4   8  12       51.39       35.89      7.28 o
  -2   8  12        0.20        1.14      5.50 o
   0   8  12       22.23       21.94      6.96 o
   2   8  12       42.42       50.98      8.13 o
   4   8  12       63.78       62.61     11.46 o
   6   8  12        2.94        2.62      8.94 o
   8   8  12       65.63       52.23     12.31 o
  10   8  12        1.94        6.56     10.49 o
 -23   9  12       26.28       30.16     13.12 o
 -21   9  12        0.70      -12.31     12.46 o
 -19   9  12        0.43       -1.24      7.93 o
 -17   9  12       35.77       49.69      8.43 o
 -15   9  12       42.09       43.97     12.46 o
 -13   9  12        7.71       -0.85      6.91 o
 -11   9  12      104.05      150.12     24.26 o
  -9   9  12        0.41        8.72      6.91 o
  -7   9  12        0.84       10.93      8.52 o
  -5   9  12        0.92       -0.63      6.11 o
  -3   9  12        0.05       -5.95      6.33 o
  -1   9  12       19.12       10.92      6.40 o
   1   9  12        2.09        0.61      6.47 o
   3   9  12       56.32       56.34     13.28 o
   5   9  12       24.26       50.77     15.08 o
   7   9  12        1.73       18.36     11.80 o
 -18  10  12        4.03        8.68      8.94 o
 -16  10  12        8.55        6.02      9.70 o
 -14  10  12       15.68       32.33     11.15 o
 -12  10  12        0.01        2.69      7.93 o
 -10  10  12       23.94       27.60      8.94 o
  -8  10  12       14.69       23.79      8.94 o
  -6  10  12        5.91       15.08      8.08 o
  -4  10  12        8.61       16.20      8.08 o
  -2  10  12        2.41       -2.62      7.87 o
   0  10  12        0.03       -2.17     10.62 o
   2  10  12        1.65        5.94      8.03 o
   4  10  12        0.67       17.05     17.05 o
 -11  11  12       22.90       23.12     10.12 o
  -9  11  12        1.20       11.21      9.11 o
  -7  11  12       10.47       30.22     11.80 o
  -5  11  12        2.59       13.47     13.12 o
  -3  11  12        4.11       18.00     19.67 o
 -33   1  13        4.66        6.67      8.15 o
 -31   1  13       49.03       35.48      9.28 o
 -29   1  13        4.57        0.02      5.89 o
 -27   1  13      130.42      146.59     14.20 o
 -25   1  13      224.36      209.42     11.57 o
 -23   1  13       15.54       11.64      5.12 o
 -21   1  13       58.68       51.58      8.71 o
 -19   1  13       11.79        8.13      4.17 o
 -17   1  13        4.86       15.83      4.54 o
 -15   1  13      327.33      336.87     13.94 o
 -13   1  13      596.45      599.79     18.84 o
 -11   1  13     1031.64     1022.85     28.39 o
  -9   1  13      441.90      388.26     15.71 o
  -7   1  13      102.69       99.71      6.49 o
  -5   1  13        0.26        3.32      3.35 o
  -3   1  13       42.16       42.28      5.16 o
  -1   1  13      281.87      261.03     11.35 o
   1   1  13       32.54       50.74     12.12 o
   3   1  13        7.65       -2.84      4.15 o
   5   1  13        0.25       -1.88      4.65 o
   7   1  13      142.98      158.03     10.72 o
   9   1  13      385.92      448.86     18.33 o
  11   1  13      176.46      174.26     22.34 o
  13   1  13        4.64        2.44      6.86 o
  15   1  13        5.54        3.06      7.92 o
  17   1  13       18.47       24.92      9.96 o
 -32   2  13       20.21       15.90      8.43 o
 -30   2  13        1.67       -4.26      6.08 o
 -28   2  13        1.82        5.22      5.97 o
 -26   2  13       45.23       22.41      6.22 o
 -24   2  13        6.42        3.90      5.03 o
 -22   2  13       34.45       37.68      6.15 o
 -20   2  13       58.99       55.30      6.07 o
 -18   2  13       38.91       36.18      5.55 o
 -16   2  13        3.95        5.73      3.88 o
 -14   2  13      408.33      400.39     18.95 o
 -12   2  13     1859.46     1931.55     49.76 o
 -10   2  13      185.42      167.69      8.21 o
  -8   2  13       52.32       51.12      4.10 o
  -6   2  13       40.39       32.34      3.46 o
  -4   2  13      217.17      225.69     12.34 o
  -2   2  13       30.22       33.54      5.36 o
   0   2  13      369.63      359.31     21.20 o
   2   2  13      583.92      553.39     19.18 o
   4   2  13        1.46        1.95      5.00 o
   6   2  13       94.77      110.02      8.97 o
   8   2  13       37.57       42.57      7.18 o
  10   2  13        0.15        1.60      5.79 o
  12   2  13        0.02       -3.81      6.89 o
  14   2  13       65.67       43.74      9.49 o
  16   2  13       13.01       14.59      8.81 o
 -31   3  13        0.04       10.49     11.80 o
 -29   3  13       75.04       83.13      9.42 o
 -27   3  13        0.72       -1.43      5.34 o
 -25   3  13       24.76       27.77      6.22 o
 -23   3  13        7.78       15.21      6.25 o
 -21   3  13        0.07       -4.73      4.73 o
 -19   3  13       15.86       24.25      7.27 o
 -17   3  13       47.17       43.14      8.33 o
 -15   3  13        0.18        2.15      3.98 o
 -13   3  13      466.17      434.48     14.45 o
 -11   3  13      348.48      353.70     20.12 o
  -9   3  13       39.18       44.47      8.94 o
  -7   3  13      620.87      585.56     23.13 o
  -5   3  13      226.02      188.87     12.53 o
  -3   3  13        1.93        4.41      3.06 o
  -1   3  13      582.28      649.50     25.45 o
   1   3  13      265.86      289.11     16.09 o
   3   3  13        0.09        3.91      5.34 o
   5   3  13        6.49        9.87      5.38 o
   7   3  13        3.54       -3.05      4.86 o
   9   3  13       15.06       17.10     11.43 o
  11   3  13       28.23       49.19      9.49 o
  13   3  13        0.99        0.00      7.37 o
  15   3  13        1.12       -7.81     11.15 o
  17   3  13        0.41       -5.25     13.12 o
 -30   4  13        0.33      -10.49     10.49 o
 -28   4  13        0.07       -7.75      7.75 o
 -26   4  13        0.88       -1.14      5.36 o
 -24   4  13       22.77       30.96      6.25 o
 -22   4  13       15.07        9.36      5.11 o
 -20   4  13        4.44       17.79      6.05 o
 -18   4  13       23.64       18.18      6.44 o
 -16   4  13      131.85      122.11      8.94 o
 -14   4  13       50.24       57.16      5.14 o
 -12   4  13     1293.13     1322.60     43.02 o
 -10   4  13      216.55      213.06     12.59 o
  -8   4  13      389.30      365.95     21.96 o
  -6   4  13      219.77      191.47     12.71 o
  -4   4  13      100.03      100.87      9.92 o
  -2   4  13      510.03      452.92     20.52 o
   0   4  13      345.39      378.48     14.08 o
   2   4  13       15.70       13.56      5.05 o
   4   4  13      756.40      787.97     25.20 o
   6   4  13        3.99       11.66      6.77 o
   8   4  13        3.04       -0.28      6.11 o
  10   4  13       11.71        0.78      6.11 o
  12   4  13        0.28       -3.96      6.33 o
  14   4  13       23.19       32.94     26.23 o
  16   4  13       18.81        6.56     14.43 o
 -29   5  13        9.84       11.80     11.80 o
 -27   5  13       29.79       16.57     13.77 o
 -25   5  13       26.45       24.67      8.94 o
 -23   5  13       44.35       42.74      6.49 o
 -21   5  13       28.78       33.10      6.05 o
 -19   5  13      138.88      157.88     13.21 o
 -17   5  13       43.96       39.99      5.70 o
 -15   5  13      186.43      194.52     13.25 o
 -13   5  13      112.37      116.63     12.34 o
 -11   5  13      444.93      481.19     20.70 o
  -9   5  13      142.06      131.92     10.74 o
  -7   5  13        0.04       -5.51      6.55 o
  -5   5  13       57.22       68.99     15.74 o
  -3   5  13       56.81       50.11     11.50 o
  -1   5  13        0.34        0.05      3.85 o
   1   5  13       57.54       50.27      6.80 o
   3   5  13        3.43        8.50      9.42 o
   5   5  13       31.77       31.60     11.72 o
   7   5  13        0.47        3.27      6.33 o
   9   5  13       36.64       46.83     11.30 o
  11   5  13        2.63        4.53     10.49 o
  13   5  13        4.96       -3.93     11.80 o
  15   5  13       22.79       52.46     17.05 o
 -28   6  13        2.99        3.93     10.49 o
 -26   6  13        0.43        2.83      8.49 o
 -24   6  13        2.24       12.09      7.75 o
 -22   6  13       29.55       31.94     13.77 o
 -20   6  13        0.00       -5.03      5.03 o
 -18   6  13        3.07       -4.96      5.49 o
 -16   6  13       54.25       50.79      5.80 o
 -14   6  13      116.59      119.06     11.99 o
 -12   6  13        0.28       -0.50      6.68 o
 -10   6  13        0.70       -7.73      8.69 o
  -8   6  13       30.25       29.93      7.37 o
  -6   6  13       29.91       26.89      6.71 o
  -4   6  13       21.12       17.10      8.64 o
  -2   6  13       84.96       89.36     19.67 o
   0   6  13       64.29       67.52     10.66 o
   2   6  13       23.90       24.44      6.47 o
   4   6  13      236.79      212.72     13.26 o
   6   6  13        0.09       -1.77      6.91 o
   8   6  13       23.71       26.23      9.11 o
  10   6  13        5.26        7.93      9.26 o
  12   6  13       18.91       19.67     13.12 o
 -27   7  13       14.34       22.30     11.80 o
 -25   7  13        2.39        3.31      8.94 o
 -23   7  13       11.94       16.30      8.94 o
 -21   7  13        5.69       -5.87      5.87 o
 -19   7  13      116.06      140.32     12.11 o
 -17   7  13        1.26        2.62     11.80 o
 -15   7  13      124.83      123.50      9.94 o
 -13   7  13       12.61       18.74      9.44 o
 -11   7  13       69.60       84.65     11.89 o
  -9   7  13        2.99       -4.93      7.49 o
  -7   7  13        7.16        5.44      9.14 o
  -5   7  13        1.19       10.74      8.94 o
  -3   7  13        6.16       -1.31     14.43 o
  -1   7  13      261.00      237.33     15.13 o
   1   7  13       31.15       26.23     18.36 o
   3   7  13       14.36       10.93      8.21 o
   5   7  13       37.62       19.15      8.73 o
   7   7  13       47.13       33.02     10.67 o
   9   7  13        0.20       -2.62     10.49 o
  11   7  13       23.76       24.92     13.12 o
 -24   8  13       31.20       17.05     11.80 o
 -22   8  13        5.88        1.05      8.73 o
 -20   8  13        0.06        3.24      7.52 o
 -18   8  13       52.86       39.20     13.77 o
 -16   8  13       67.73       71.71      9.70 o
 -14   8  13        4.22        0.00      6.55 o
 -12   8  13       15.30       10.49      6.56 o
 -10   8  13        1.39       -7.87     14.43 o
  -8   8  13        1.17        2.62     17.05 o
  -6   8  13      249.51      217.71     31.48 o
  -4   8  13       46.30       57.71      8.41 o
  -2   8  13       13.56        2.70     12.46 o
   0   8  13        3.52       -6.91      6.91 o
   2   8  13        1.40       14.43     18.36 o
   4   8  13       33.19       29.43     11.15 o
   6   8  13       14.90        7.87     13.77 o
   8   8  13        0.00       -2.62     10.49 o
 -21   9  13       38.70       45.86     20.98 o
 -19   9  13        7.95        2.25      8.94 o
 -17   9  13       31.39       41.97     11.80 o
 -15   9  13        7.34        9.18      9.18 o
 -13   9  13      102.07       85.25     11.80 o
 -11   9  13       22.79       11.80      7.87 o
  -9   9  13      133.62      106.23     13.12 o
  -7   9  13        0.27        6.56      7.14 o
  -5   9  13       21.56       16.57      7.14 o
  -3   9  13        1.94        9.51     16.39 o
  -1   9  13        1.94        1.57     15.74 o
   1   9  13        0.01       -9.84      9.84 o
   3   9  13       25.13       38.05     10.43 o
   5   9  13       10.08        9.18     11.80 o
 -16  10  13       10.31        5.25     10.49 o
 -14  10  13       16.67       26.23     10.49 o
 -12  10  13        9.58       -1.31      7.87 o
 -10  10  13        1.02       -7.87      7.87 o
  -8  10  13        0.08        3.93      9.18 o
  -6  10  13       16.75       17.05      9.18 o
  -4  10  13        1.07        0.00      7.87 o
  -2  10  13        7.01       13.22     23.61 o
   0  10  13       25.86       13.91      9.26 o
   2  10  13        0.59       14.43     10.49 o
 -32   0  14        3.60       -5.25     10.49 o
 -30   0  14       42.76       52.52     12.29 o
 -28   0  14        0.58        4.44     12.46 o
 -26   0  14       22.39       20.80      9.44 o
 -24   0  14       69.67       67.72     10.40 o
 -22   0  14      161.28      148.01     13.77 o
 -20   0  14        3.12       12.79      7.25 o
 -18   0  14      777.61      696.41     38.03 o
 -16   0  14     3477.84     3243.34    149.51 o
 -14   0  14      460.36      473.28     22.80 o
 -12   0  14       35.71       17.54      6.75 o
 -10   0  14      170.18      161.53     13.77 o
  -8   0  14      144.72      113.23     12.46 o
  -6   0  14      125.10      124.47     10.43 o
  -4   0  14       21.60       25.97      6.75 o
  -2   0  14     1154.62     1069.83     43.17 o
   0   0  14      471.74      374.07     20.62 o
   2   0  14       20.66        6.87      9.18 o
   4   0  14       97.56       82.85     12.46 o
   6   0  14        2.02        9.25     17.05 o
   8   0  14        0.02        2.69      8.94 o
  10   0  14       45.23       41.77     11.30 o
  12   0  14        7.12       15.74     10.91 o
  14   0  14        5.12       13.52     11.63 o
  16   0  14        0.54       -2.02     11.12 o
 -33   1  14       20.85       11.15     10.20 o
 -31   1  14        0.01        7.88      6.57 o
 -29   1  14        1.29       -5.81      5.81 o
 -27   1  14        6.50        4.10      5.76 o
 -25   1  14       21.28       14.03      5.63 o
 -23   1  14        3.80        2.53      4.54 o
 -21   1  14       83.30       96.09      7.66 o
 -19   1  14      192.68      202.85     11.04 o
 -17   1  14      267.63      268.45     15.14 o
 -15   1  14     1297.08     1289.46     39.20 o
 -13   1  14        6.74        0.61      6.80 o
 -11   1  14      106.75      106.34      6.88 o
  -9   1  14      139.55      109.74      6.83 o
  -7   1  14      217.90      212.02     11.42 o
  -5   1  14        4.99        4.76      6.25 o
  -3   1  14       20.84       22.34      4.92 o
  -1   1  14      206.98      181.87      9.81 o
   1   1  14        0.65        1.05      4.29 o
   3   1  14       38.73       39.49      6.24 o
   5   1  14       14.74       19.15      5.61 o
   7   1  14        0.09        0.87      5.49 o
   9   1  14        3.91        9.49      6.54 o
  11   1  14        7.36        9.12      7.02 o
  13   1  14        0.04        2.15      6.94 o
  15   1  14        0.07       -7.99      7.99 o
 -32   2  14       18.65       17.48      8.43 o
 -30   2  14        6.01        6.16      6.39 o
 -28   2  14        2.54       -6.95      6.95 o
 -26   2  14        2.98        6.24      5.54 o
 -24   2  14       40.38       42.98      6.45 o
 -22   2  14        1.81        5.97      4.86 o
 -20   2  14       97.72       94.01      8.18 o
 -18   2  14       10.03       11.53      7.38 o
 -16   2  14      224.01      217.38     10.00 o
 -14   2  14      834.99      859.86     31.90 o
 -12   2  14       33.66       33.27      5.31 o
 -10   2  14      835.58      831.17     24.29 o
  -8   2  14      820.68      776.23     23.01 o
  -6   2  14       91.23       84.44      6.61 o
  -4   2  14      311.86      271.10     13.63 o
  -2   2  14      131.61      118.04      7.84 o
   0   2  14      172.94      143.95      9.09 o
   2   2  14      245.49      241.88     11.98 o
   4   2  14        9.77       11.14      5.30 o
   6   2  14       15.39       15.80      6.24 o
   8   2  14       74.93       86.33     14.77 o
  10   2  14        6.00        6.35      6.69 o
  12   2  14        4.99        9.58      7.92 o
  14   2  14        1.62       -1.55      7.92 o
  16   2  14        0.46       -1.97      9.27 o
 -31   3  14        0.06        5.25      8.77 o
 -29   3  14       12.30        8.15      6.49 o
 -27   3  14       44.42       63.90      8.09 o
 -25   3  14        7.50       15.71      5.75 o
 -23   3  14      168.68      180.95     10.44 o
 -21   3  14       86.14      113.41      8.25 o
 -19   3  14        2.59        3.57      4.61 o
 -17   3  14       60.42       63.28      6.24 o
 -15   3  14      189.90      179.86      8.72 o
 -13   3  14       19.28       15.42      5.49 o
 -11   3  14      100.75      115.72     10.31 o
  -9   3  14      138.57      138.98     10.96 o
  -7   3  14        2.63        4.59      5.86 o
  -5   3  14      156.59      167.93     12.03 o
  -3   3  14      751.72      703.93     22.05 o
  -1   3  14      132.90      102.43      7.68 o
   1   3  14       22.54       31.55      5.64 o
   3   3  14      416.61      419.00     18.36 o
   5   3  14       15.37        8.95      5.42 o
   7   3  14       15.46       13.95      6.57 o
   9   3  14        0.29        7.18      7.02 o
  11   3  14       25.23       38.32      9.17 o
  13   3  14       11.62       27.57     11.12 o
  15   3  14       41.45       22.30     14.43 o
 -30   4  14        0.30       -1.31     10.49 o
 -28   4  14       21.52       37.03      8.58 o
 -26   4  14       14.76       10.41      9.11 o
 -24   4  14        0.08       -0.27      4.94 o
 -22   4  14       24.60       42.83      6.49 o
 -20   4  14       17.96       14.45      5.68 o
 -18   4  14      129.98      129.39     10.60 o
 -16   4  14      335.74      357.58     23.29 o
 -14   4  14      268.79      311.41     12.35 o
 -12   4  14      218.28      215.13     13.39 o
 -10   4  14      139.32      160.93     14.30 o
  -8   4  14       82.59       82.67      9.68 o
  -6   4  14       68.55       50.38     13.78 o
  -4   4  14       68.29       42.33     11.21 o
  -2   4  14        2.74       -3.91      3.91 o
   0   4  14        7.60       17.83      5.18 o
   2   4  14        1.62       -5.92      6.81 o
   4   4  14       17.35       13.82      6.48 o
   6   4  14      205.62      222.71     14.15 o
   8   4  14       40.96       38.40      8.29 o
  10   4  14        9.10       -2.51      7.02 o
  12   4  14       11.43       28.51     11.30 o
  14   4  14       25.13       11.80     14.43 o
 -29   5  14        0.22       11.80     11.80 o
 -27   5  14       10.24       18.48      9.11 o
 -25   5  14        9.74        5.64      6.48 o
 -23   5  14       46.42       45.24     10.79 o
 -21   5  14       35.23       29.15      6.67 o
 -19   5  14       24.72       36.24      5.90 o
 -17   5  14       52.29       52.93     10.03 o
 -15   5  14        2.83       -6.11      6.11 o
 -13   5  14      311.32      333.28     23.84 o
 -11   5  14       11.06       -4.10      6.00 o
  -9   5  14       10.43       -0.62      6.11 o
  -7   5  14       91.63      100.86     29.51 o
  -5   5  14       17.75       17.86      6.95 o
  -3   5  14       15.79       -2.13      6.99 o
  -1   5  14      120.87      112.28     10.75 o
   1   5  14       92.72       82.30      8.70 o
   3   5  14       42.09       56.59      8.29 o
   5   5  14        0.04        3.46      6.07 o
   7   5  14        6.22        6.20      6.40 o
   9   5  14        1.14        0.20     21.64 o
  11   5  14       11.95        3.93     11.80 o
  13   5  14       21.73       24.92     14.43 o
 -28   6  14       16.63       14.43     10.49 o
 -26   6  14       56.29       57.71     13.12 o
 -24   6  14        3.34        5.32      7.75 o
 -22   6  14        0.50       -1.31      9.84 o
 -20   6  14        1.27        0.93      5.54 o
 -18   6  14        8.45        7.39      4.96 o
 -16   6  14      188.35      179.38     20.82 o
 -14   6  14       46.71       64.95     10.36 o
 -12   6  14       26.45       29.66      7.92 o
 -10   6  14       37.28       39.20      8.15 o
  -8   6  14        1.99       -5.33      5.33 o
  -6   6  14       13.39        7.69      6.33 o
  -4   6  14       39.10       25.63      9.70 o
  -2   6  14       59.30       46.75     10.91 o
   0   6  14        1.80       -1.39      5.33 o
   2   6  14        0.41       -4.98      5.52 o
   4   6  14       66.88       77.83     11.23 o
   6   6  14        1.88       18.49      8.94 o
   8   6  14       60.58       73.81     25.57 o
  10   6  14        3.50        9.18     11.80 o
 -25   7  14       25.46       31.48     11.80 o
 -23   7  14        0.04       11.67      9.18 o
 -21   7  14       34.57        9.47      7.75 o
 -19   7  14        9.91       -1.23      8.52 o
 -17   7  14        1.37        3.93      7.87 o
 -15   7  14       42.60       52.13      6.72 o
 -13   7  14        7.93       -2.89     10.49 o
 -11   7  14        3.16        2.16      6.80 o
  -9   7  14        1.86       -3.86      6.40 o
  -7   7  14       63.86       44.21     11.34 o
  -5   7  14        5.36       -4.46      8.73 o
  -3   7  14       32.00        0.00     15.74 o
  -1   7  14        5.24       10.49     17.05 o
   1   7  14       46.15       46.87     13.77 o
   3   7  14        6.98       -5.73      7.14 o
   5   7  14       25.60       33.75     10.43 o
   7   7  14        3.98       -1.31     10.49 o
   9   7  14        0.78        0.00     11.80 o
 -24   8  14        4.78       -1.31     10.49 o
 -22   8  14       13.96        0.97     14.43 o
 -20   8  14       23.47       17.55      8.94 o
 -18   8  14       79.26       93.74     11.12 o
 -16   8  14        2.71        9.18      7.04 o
 -14   8  14       27.25       23.14      6.91 o
 -12   8  14       24.50       32.79     19.67 o
 -10   8  14        7.25        5.25     17.05 o
  -8   8  14        0.72        7.87     17.05 o
  -6   8  14       12.38       -1.31     17.05 o
  -4   8  14        0.09       -5.25     14.43 o
  -2   8  14       12.54       18.36      7.23 o
   0   8  14       17.83        3.93     17.05 o
   2   8  14       53.06       40.13     14.43 o
   4   8  14        6.78       24.01     10.43 o
   6   8  14        3.34       -1.31     10.49 o
 -19   9  14       26.56       41.97     11.80 o
 -17   9  14       15.90       13.12     10.49 o
 -15   9  14        6.88       14.43      9.18 o
 -13   9  14       10.33        9.18      7.87 o
  -7   9  14        3.37        2.77      6.12 o
  -5   9  14        8.84        9.74      7.31 o
  -3   9  14        1.05       -6.12      6.12 o
  -1   9  14        0.31        5.53     13.12 o
   1   9  14        2.76       -5.25     18.36 o
   3   9  14        0.25       -1.31     10.49 o
 -14  10  14        0.05       -3.93      7.87 o
 -12  10  14        0.53        7.87      9.18 o
 -10  10  14        0.06       -7.87      7.87 o
  -8  10  14        0.31       -1.31      7.87 o
  -6  10  14        0.28        0.00      9.18 o
  -4  10  14        2.89        5.25      7.87 o
  -2  10  14        4.03       -5.25      9.18 o
 -31   1  15       12.64       17.30      9.21 o
 -29   1  15       18.14       15.51      6.77 o
 -27   1  15        0.93        4.04      5.85 o
 -25   1  15       14.57       15.89      7.80 o
 -23   1  15        0.59       -0.25      5.68 o
 -21   1  15       12.50        0.80      4.54 o
 -19   1  15      451.05      431.10     17.36 o
 -17   1  15      116.79      135.07     21.33 o
 -15   1  15     1048.30     1086.61     38.92 o
 -13   1  15      501.72      464.95     17.62 o
 -11   1  15       12.42        6.39      4.10 o
  -9   1  15      251.09      208.51     10.23 o
  -7   1  15      162.39      152.41      8.44 o
  -5   1  15      414.21      334.06     12.97 o
  -3   1  15       29.66       27.89      5.42 o
  -1   1  15      264.25      241.47     11.79 o
   1   1  15      101.52       86.01      8.12 o
   3   1  15      108.04      152.64     10.18 o
   5   1  15      103.03      130.09     10.25 o
   7   1  15        1.87        8.58      5.93 o
   9   1  15        0.76       -1.73      7.00 o
  11   1  15        3.71       12.53      7.14 o
  13   1  15        2.68       -6.49      7.21 o
 -32   2  15        0.38       -8.52      8.52 o
 -30   2  15        6.03       10.74      7.27 o
 -28   2  15        0.05       -2.66      7.00 o
 -26   2  15       15.25       14.43      6.00 o
 -24   2  15       39.22       47.98      6.81 o
 -22   2  15       19.72       16.74      6.25 o
 -20   2  15        5.28        8.26      5.33 o
 -18   2  15      250.50      267.64     11.80 o
 -16   2  15        2.67       -4.16      4.16 o
 -14   2  15      140.33      153.33     12.39 o
 -12   2  15      314.48      341.47     12.93 o
 -10   2  15        9.21        0.98      3.76 o
  -8   2  15       26.62       28.14      4.80 o
  -6   2  15      109.93       76.69      6.51 o
  -4   2  15      256.20      280.39     12.49 o
  -2   2  15      148.05      132.60     10.41 o
   0   2  15       26.31       17.49      5.85 o
   2   2  15        1.14       -1.44      4.37 o
   4   2  15        3.56        6.11      5.42 o
   6   2  15       33.24       27.98      7.02 o
   8   2  15       33.40       51.72      8.33 o
  10   2  15       53.27       39.83      8.90 o
  12   2  15        5.37       13.51     10.60 o
  14   2  15        1.09        7.21     10.20 o
 -31   3  15        0.79        9.25      7.90 o
 -29   3  15       41.14       57.29      9.61 o
 -27   3  15       33.59       45.74      7.66 o
 -25   3  15       76.70       80.74      8.33 o
 -23   3  15        8.58        7.68      5.24 o
 -21   3  15       66.91       54.66      7.47 o
 -19   3  15       21.06       13.69      7.38 o
 -17   3  15      182.65      173.77      9.49 o
 -15   3  15      438.03      487.02     16.39 o
 -13   3  15       15.29       13.51      4.40 o
 -11   3  15      348.37      314.80     12.81 o
  -9   3  15      101.77      102.95     10.31 o
  -7   3  15       50.51       30.50      5.30 o
  -5   3  15        0.03       -0.32      5.97 o
  -3   3  15        0.01       -3.63      3.63 o
  -1   3  15       19.67       13.39      6.63 o
   1   3  15       57.98       63.47      7.31 o
   3   3  15       97.73      101.92     11.93 o
   5   3  15        4.26        7.53      7.00 o
   7   3  15       43.64       70.82     10.51 o
   9   3  15        1.98        4.95      7.22 o
  11   3  15       45.96       76.24     11.04 o
  13   3  15       29.17       25.75     10.08 o
 -30   4  15       13.24       38.03     14.43 o
 -28   4  15       38.18       54.02      8.88 o
 -26   4  15       35.34       44.85      7.45 o
 -24   4  15        4.04        5.64      5.28 o
 -22   4  15       39.24       58.34      7.28 o
 -20   4  15        3.58       10.31      5.18 o
 -18   4  15       75.88       70.07      7.98 o
 -16   4  15        6.60        7.31      4.16 o
 -14   4  15      134.02      142.86     14.51 o
 -12   4  15      121.44      118.43     11.84 o
 -10   4  15       91.85       72.90     11.30 o
  -8   4  15        0.22       -3.60      6.26 o
  -6   4  15       13.17       -5.33      5.33 o
  -4   4  15       13.67        1.03      7.97 o
  -2   4  15        0.72       -3.02      4.00 o
   0   4  15      116.87      128.93     11.55 o
   2   4  15       16.51       12.16      5.75 o
   4   4  15        3.37       -0.83      7.93 o
   6   4  15       14.55        7.14      6.48 o
   8   4  15        6.64       -2.49      7.28 o
  10   4  15        0.06        2.25      7.92 o
  12   4  15        4.02       22.30     14.43 o
 -29   5  15       24.45       15.74     11.80 o
 -27   5  15       25.04       13.12     10.49 o
 -25   5  15       67.88       73.03      9.61 o
 -23   5  15       25.24       20.58      6.81 o
 -21   5  15        0.78       -4.04      5.33 o
 -19   5  15       10.65        9.55      7.76 o
 -17   5  15        2.95        7.50      4.87 o
 -15   5  15        2.38       -5.77      5.77 o
 -13   5  15       39.98       38.19      8.58 o
 -11   5  15       12.00       16.99      7.12 o
  -9   5  15       29.19       24.60      7.50 o
  -7   5  15        1.26        7.32      7.93 o
  -5   5  15       44.40       47.75      8.51 o
  -3   5  15       36.47       29.76      8.25 o
  -1   5  15       22.04        5.94      6.04 o
   1   5  15       25.40       13.40     12.43 o
   3   5  15       24.00       14.83      7.02 o
   5   5  15        1.41       -5.84      5.84 o
   7   5  15       46.80       60.61      9.70 o
   9   5  15       25.78       55.08     14.43 o
  11   5  15       30.52       48.53     15.74 o
 -26   6  15        3.11       -3.93      9.18 o
 -24   6  15        0.65       -1.31     11.15 o
 -22   6  15        1.05       -3.70      6.91 o
 -20   6  15        4.62       -0.18      5.07 o
 -18   6  15       27.59       34.42      8.33 o
 -16   6  15      110.60      128.32     15.51 o
 -14   6  15       18.29       17.40      7.50 o
 -12   6  15       90.38       86.98     10.45 o
 -10   6  15        0.02        8.38     10.01 o
  -8   6  15        0.03       -5.29      6.00 o
  -6   6  15       11.18        4.15      6.89 o
  -4   6  15       23.50       25.57      9.70 o
  -2   6  15       17.59       13.51      9.80 o
   0   6  15       34.45       41.17     10.63 o
   2   6  15        0.10        2.52      6.05 o
   4   6  15        9.82        9.25      7.93 o
   6   6  15        5.52       -9.11     11.15 o
   8   6  15        4.41       -1.31     10.49 o
 -25   7  15        0.00       15.74     10.49 o
 -23   7  15        2.92       -3.72      9.84 o
 -21   7  15        8.09        9.53      7.93 o
 -19   7  15       22.47       32.14      7.93 o
 -17   7  15      123.91      136.06     10.31 o
 -15   7  15       81.19       85.60     16.39 o
 -13   7  15        1.85        9.00      9.70 o
 -11   7  15        0.01       -3.74      7.12 o
  -9   7  15        8.46        7.64      9.93 o
  -7   7  15       64.22       94.97     13.82 o
  -5   7  15        5.66       -5.25     15.74 o
  -3   7  15       14.47       13.12     17.05 o
  -1   7  15        4.14       -0.08     13.12 o
   1   7  15        2.16       -6.75      6.75 o
   3   7  15       42.08       29.76      9.38 o
   5   7  15        4.21        1.31      9.18 o
   7   7  15        4.90      -10.49     10.49 o
 -22   8  15       30.78       30.16     11.80 o
 -20   8  15        0.39       -7.87      7.87 o
 -18   8  15        1.38       -6.91      6.91 o
 -16   8  15       14.22       22.73     10.49 o
 -12   8  15        2.90       -3.93     18.36 o
 -10   8  15       52.82       38.03     22.30 o
  -8   8  15        2.12       20.98     17.05 o
  -6   8  15       44.62       28.85     20.98 o
  -4   8  15       14.50       19.67     18.36 o
  -2   8  15        5.80        5.25     18.36 o
   0   8  15       31.97       40.34     13.12 o
   2   8  15        2.25        6.56      9.18 o
   4   8  15       18.30       31.48     11.80 o
 -17   9  15       12.59        1.31      9.18 o
 -15   9  15        0.01        0.00      7.87 o
  -7   9  15        2.66       22.30     19.67 o
  -5   9  15        2.67       19.67     20.98 o
  -3   9  15        3.57        4.07      7.23 o
 -30   0  16       52.39      108.85     18.36 o
 -28   0  16        5.73       14.61      9.44 o
 -26   0  16       43.39       45.33     11.15 o
 -24   0  16       14.55       -0.49      7.25 o
 -22   0  16       14.92        2.30      6.75 o
 -20   0  16      417.44      433.04     33.44 o
 -18   0  16       67.72       49.84     10.49 o
 -16   0  16      183.07      130.90     19.02 o
 -14   0  16       26.53       12.81      6.91 o
 -12   0  16        0.13        0.87      5.87 o
 -10   0  16        1.53       -4.87      5.25 o
  -8   0  16      174.80      190.06     20.98 o
  -6   0  16       35.77       45.33      8.08 o
  -4   0  16      244.74      165.52     13.66 o
  -2   0  16        0.17       -3.43      7.87 o
   0   0  16        0.05        0.49      6.75 o
   2   0  16       28.24       29.87      8.94 o
   4   0  16       22.17       38.64     10.43 o
   6   0  16        7.01        3.00      8.94 o
   8   0  16        4.76        7.81      9.70 o
  10   0  16       80.67       79.13     14.68 o
  12   0  16       28.24       43.28     24.92 o
 -31   1  16       21.56       21.55      9.70 o
 -29   1  16        0.00        0.72      6.05 o
 -27   1  16        1.22        6.83      6.04 o
 -25   1  16       41.22       36.55      6.84 o
 -23   1  16        2.83        4.33      4.94 o
 -21   1  16      172.70      175.91     10.98 o
 -19   1  16       41.03       30.61      6.33 o
 -17   1  16       10.85        9.80      5.29 o
 -15   1  16      207.46      196.13     15.52 o
 -13   1  16       47.81       35.05      5.47 o
 -11   1  16       25.45       21.52      4.89 o
  -9   1  16       34.11       25.59      4.81 o
  -7   1  16      118.23      119.91      8.05 o
  -5   1  16      113.41       95.38      7.61 o
  -3   1  16        0.72       -4.17      4.17 o
  -1   1  16        1.18       -2.14      4.73 o
   1   1  16        0.08        2.79      5.28 o
   3   1  16        0.44       -4.83      4.83 o
   5   1  16        5.33       15.59      6.49 o
   7   1  16        1.26        1.55      6.33 o
   9   1  16       14.03       27.78      7.84 o
  11   1  16       12.92       19.04      7.90 o
 -30   2  16        5.93       21.33      8.05 o
 -28   2  16       20.38       32.17      7.09 o
 -26   2  16        2.32       -0.84      6.81 o
 -24   2  16       11.29       11.94      5.63 o
 -22   2  16       47.91       52.45      6.93 o
 -20   2  16       73.43       65.29      7.48 o
 -18   2  16       13.89        8.77      4.92 o
 -16   2  16        6.45       -4.14      4.14 o
 -14   2  16       17.05       12.70      4.92 o
 -12   2  16        7.37        9.22      4.73 o
 -10   2  16       22.91       23.89      4.55 o
  -8   2  16       57.05       48.17      7.76 o
  -6   2  16      154.76      164.46     11.93 o
  -4   2  16        0.13       -2.08      4.43 o
  -2   2  16        3.57        0.51      4.44 o
   0   2  16       47.53       43.88      7.02 o
   2   2  16       46.67       51.01      7.34 o
   4   2  16       20.56       23.27      6.78 o
   6   2  16       44.72       62.06      8.87 o
   8   2  16        4.69       19.33      7.25 o
  10   2  16       21.30       28.82      8.92 o
  12   2  16        2.95       17.05      9.27 o
 -29   3  16       10.13       15.65      7.60 o
 -27   3  16       16.55       19.67      6.76 o
 -25   3  16        1.19       -0.56      5.51 o
 -23   3  16        5.38        2.73      5.43 o
 -21   3  16        0.05       -3.49      4.86 o
 -19   3  16       56.53       47.34      6.49 o
 -17   3  16      151.06      161.14      9.13 o
 -15   3  16        5.86        3.42      4.65 o
 -13   3  16       31.56       19.59      6.47 o
 -11   3  16       26.03       11.65      4.01 o
  -9   3  16        0.01       -3.27      3.27 o
  -7   3  16       29.91       13.41      4.15 o
  -5   3  16       29.58       28.94      5.31 o
  -3   3  16      117.97      102.10      9.46 o
  -1   3  16        0.11        2.07      5.71 o
   1   3  16       11.85       20.41      6.27 o
   3   3  16       90.93      100.74      9.34 o
   5   3  16       79.27       94.94     10.49 o
   7   3  16        0.02        1.66      6.80 o
   9   3  16        8.63       16.69      8.56 o
  11   3  16       22.13       32.05     10.63 o
 -28   4  16       19.06       29.17      8.26 o
 -26   4  16       31.95       32.99      7.28 o
 -24   4  16        8.95       13.35      5.94 o
 -22   4  16        3.29        6.41      6.46 o
 -20   4  16      209.22      223.73     11.40 o
 -18   4  16        1.00        7.16      4.85 o
 -16   4  16      221.05      227.61     12.49 o
 -14   4  16       45.72       41.95      8.29 o
 -12   4  16       12.57       18.36      8.73 o
 -10   4  16      112.00      108.58     15.08 o
  -8   4  16       29.08       24.46      7.60 o
  -6   4  16       26.82       44.87      9.84 o
  -4   4  16       59.56       50.07      6.27 o
  -2   4  16      181.88      200.52     13.40 o
   0   4  16      250.55      290.08     17.98 o
   2   4  16        0.17        2.62     11.13 o
   4   4  16        0.43       -4.22      6.33 o
   6   4  16       59.80       75.59     10.39 o
   8   4  16       22.88       55.89     26.89 o
  10   4  16       10.97       28.23     10.63 o
 -27   5  16       29.13       48.53     13.12 o
 -25   5  16        1.76        0.14      5.54 o
 -23   5  16       16.38       19.54      7.23 o
 -21   5  16        0.41        3.34      5.63 o
 -19   5  16      252.16      278.65     12.91 o
 -17   5  16       13.19       20.23      5.68 o
 -15   5  16        4.15        5.04      7.12 o
 -13   5  16       64.67       83.71     10.39 o
 -11   5  16       23.21       10.92      7.21 o
  -9   5  16        9.54        4.72     10.49 o
  -7   5  16       51.24       41.17     10.91 o
  -5   5  16      115.35      135.73     12.47 o
  -3   5  16       29.60       42.01      6.80 o
  -1   5  16       27.94       24.50      6.96 o
   1   5  16        4.43        0.73      5.84 o
   3   5  16        2.82       -5.91      5.91 o
   5   5  16        0.39        2.51      6.89 o
   7   5  16        0.02       -0.08      9.84 o
   9   5  16       16.54       11.80     11.80 o
 -26   6  16        2.43       -2.62      9.18 o
 -24   6  16       69.39       73.44     13.12 o
 -22   6  16        2.09        4.81     15.08 o
 -20   6  16        3.63       -5.14      5.14 o
 -18   6  16       21.33       19.37      5.95 o
 -16   6  16        0.84       -5.13      6.96 o
 -14   6  16        0.65       -0.54     11.87 o
 -12   6  16       23.61       26.04      7.92 o
 -10   6  16       10.12       -0.34     13.21 o
  -8   6  16       24.89       11.60      7.12 o
  -6   6  16        4.58       -2.89      8.73 o
  -4   6  16      186.58      238.49     24.26 o
  -2   6  16        1.36        0.68      8.19 o
   0   6  16        0.83       -4.37      5.84 o
   2   6  16       13.53       -0.41      6.47 o
   4   6  16        5.12        6.56      9.18 o
   6   6  16        1.75       -9.18      9.18 o
 -23   7  16        5.49       -6.56      9.18 o
 -21   7  16       23.83        6.01      7.93 o
 -19   7  16        0.64       -5.73      5.73 o
 -17   7  16        1.23        1.79      5.62 o
 -15   7  16       88.12       95.17     20.33 o
 -13   7  16        6.45        8.52      8.15 o
 -11   7  16       39.68       43.48     12.59 o
  -9   7  16       53.74       79.66     14.78 o
  -7   7  16      101.50      125.96     28.20 o
  -5   7  16        2.73       28.85     19.67 o
  -3   7  16        1.64        3.31      6.18 o
  -1   7  16       20.51       27.09      8.41 o
   1   7  16        8.35        5.53     13.12 o
   3   7  16       11.54       10.49     10.49 o
   5   7  16       11.23       20.98     11.80 o
 -20   8  16        3.92        4.81      7.04 o
 -18   8  16       15.38       27.15     12.46 o
 -12   8  16        5.20        5.25     19.67 o
 -10   8  16        0.99        2.62     19.67 o
  -8   8  16        3.09       -6.56     18.36 o
  -6   8  16        0.23        7.87     17.05 o
  -4   8  16        3.34      -11.80     18.36 o
  -2   8  16        1.45        6.56      7.37 o
   0   8  16        0.00        2.62      9.18 o
  -7   9  16       31.06       53.77     23.61 o
 -29   1  17        1.23       11.51     14.43 o
 -27   1  17       22.63       23.18      6.65 o
 -25   1  17        5.96        7.62      6.10 o
 -23   1  17       45.75       41.74      7.38 o
 -21   1  17        7.89        4.37      4.86 o
 -19   1  17       54.60       59.17      6.82 o
 -17   1  17       31.94       25.76      5.68 o
 -15   1  17        8.50       -0.25      4.47 o
 -13   1  17       20.43        8.19      4.55 o
 -11   1  17        1.85       -2.77      4.73 o
  -9   1  17        0.55        2.22      4.54 o
  -7   1  17        8.70        8.77      4.77 o
  -5   1  17        2.74        1.31      4.16 o
  -3   1  17       19.38       11.96      4.93 o
  -1   1  17        0.00        1.64      4.77 o
   1   1  17       33.91       53.86      7.27 o
   3   1  17        0.00       -4.45      5.54 o
   5   1  17      111.55      132.25     12.12 o
   7   1  17        2.20       19.03      7.55 o
   9   1  17        6.10       11.88      8.01 o
 -30   2  17       26.06       39.46     10.08 o
 -28   2  17        5.16        5.32      6.89 o
 -26   2  17        0.32       -5.32      5.32 o
 -24   2  17        0.65       -1.39      5.32 o
 -22   2  17        0.06       -4.73      4.73 o
 -20   2  17        5.63        9.21      5.15 o
 -18   2  17        2.23       -1.35      4.51 o
 -16   2  17        1.35       -0.72      4.94 o
 -14   2  17       26.98       18.14      7.38 o
 -12   2  17        0.01       -3.59      3.59 o
 -10   2  17       12.60       11.00      4.61 o
  -8   2  17       21.15       15.10      4.72 o
  -6   2  17        2.07        0.69      4.54 o
  -4   2  17        0.10       -4.43      4.43 o
  -2   2  17        0.12        0.67      4.52 o
   0   2  17        9.38        6.86      5.31 o
   2   2  17       14.55       31.85      7.57 o
   4   2  17       87.40       96.91     10.03 o
   6   2  17       24.96       29.47      8.14 o
   8   2  17        1.28        6.41      8.62 o
  10   2  17        7.38       11.80     14.43 o
 -29   3  17        0.03       -6.79      6.79 o
 -27   3  17        0.93       -0.02      6.34 o
 -25   3  17       10.30       10.44      5.98 o
 -23   3  17       17.42       24.97      5.99 o
 -21   3  17        2.99        0.29      5.94 o
 -19   3  17       31.49       29.53      8.33 o
 -17   3  17       24.46       14.67      6.51 o
 -15   3  17        0.79       -2.33      4.01 o
 -13   3  17        6.55        4.94      4.34 o
 -11   3  17        4.30        6.64      4.12 o
  -9   3  17        0.97        0.86      4.04 o
  -7   3  17       13.18        6.06      4.68 o
  -5   3  17       22.61       23.89      5.63 o
  -3   3  17       62.71       64.90      7.17 o
  -1   3  17        7.05        8.43      5.93 o
   1   3  17        5.78        5.23      6.06 o
   3   3  17        2.76        3.25      5.66 o
   5   3  17        1.49       -3.57      6.89 o
   7   3  17        0.84       15.88      9.84 o
   9   3  17       10.14       11.80      9.27 o
 -28   4  17        8.38       12.47      7.47 o
 -26   4  17        1.27       -0.33      6.52 o
 -24   4  17       24.70       21.53      6.37 o
 -22   4  17       17.79        7.97      6.05 o
 -20   4  17       29.43       26.82      6.24 o
 -18   4  17       83.73       74.66      8.14 o
 -16   4  17        4.97       -0.33      4.14 o
 -14   4  17        4.06        4.80      4.20 o
 -12   4  17        2.43       -7.52      7.52 o
 -10   4  17        1.12       -1.88      6.23 o
  -8   4  17        9.49        9.43      7.17 o
  -6   4  17       27.16       16.70      5.96 o
  -4   4  17       13.41        9.66      5.31 o
  -2   4  17        5.70       -0.35      5.42 o
   0   4  17        1.51        0.46      6.69 o
   2   4  17       60.91       66.79      8.98 o
   4   4  17        0.55       -1.16      6.80 o
   6   4  17       19.23       35.79      9.70 o
   8   4  17        2.21       14.63      8.77 o
 -25   5  17        7.28        1.15      6.52 o
 -23   5  17        1.59        0.63      7.57 o
 -21   5  17        0.50       -5.26      8.33 o
 -19   5  17       13.99        8.48      5.10 o
 -17   5  17        0.48        1.68      5.49 o
 -15   5  17       20.36       22.40      8.01 o
 -13   5  17       39.66       37.52      8.84 o
 -11   5  17        4.02        7.87      6.96 o
  -9   5  17        0.31        8.92     15.08 o
  -7   5  17       24.82       15.22     12.46 o
  -5   5  17       19.44       13.92      9.46 o
  -3   5  17        1.30       -2.87      7.48 o
  -1   5  17        5.61        5.77      6.92 o
   1   5  17        4.32        0.27      5.96 o
   3   5  17        5.55        5.55      7.84 o
   5   5  17        0.16        4.88     16.39 o
 -24   6  17       10.79        0.00      9.18 o
 -22   6  17       32.23       45.77     13.94 o
 -20   6  17       20.39       35.85      7.95 o
 -18   6  17       46.85       47.60      6.38 o
 -16   6  17        2.12       -2.05      7.63 o
 -14   6  17        0.80        1.16      7.56 o
 -12   6  17        6.38       15.90      8.01 o
 -10   6  17       27.80       31.59      9.28 o
  -8   6  17       46.57       79.52     24.26 o
  -6   6  17       73.88       84.70     14.30 o
  -4   6  17        5.79        0.95      9.11 o
  -2   6  17       47.90       59.49      8.28 o
   0   6  17       21.91       18.14      7.03 o
   2   6  17        8.92        3.47      7.84 o
   4   6  17       24.59       39.35     13.12 o
 -21   7  17        7.97       -1.31      7.87 o
 -19   7  17       19.89       12.70     21.64 o
 -17   7  17       34.49       39.18     14.17 o
 -15   7  17       21.57       35.11     13.82 o
 -13   7  17        2.55       -3.28     10.12 o
 -11   7  17       36.32       93.74     15.04 o
  -9   7  17        0.46        7.08     10.91 o
  -7   7  17       52.31       83.94     26.23 o
  -5   7  17        1.52        3.93     18.36 o
  -3   7  17        2.98       -6.18      6.18 o
  -1   7  17        4.95       18.36      9.18 o
   1   7  17        1.21       -5.25      7.87 o
 -12   8  17        2.71        2.62     20.98 o
 -10   8  17       14.71       22.30     23.61 o
  -8   8  17      138.96      180.99     34.10 o
  -6   8  17       21.12       10.49     22.30 o
 -28   0  18        9.11       10.49     11.80 o
 -26   0  18        0.27       -3.28      7.25 o
 -24   0  18       18.64       20.86      8.94 o
 -22   0  18      105.91       78.95     16.39 o
 -20   0  18      194.77      144.27     15.74 o
 -18   0  18       26.02       10.12      8.52 o
 -16   0  18       12.48       10.28      7.93 o
 -14   0  18       47.91       38.41      8.94 o
 -12   0  18        6.19       -7.36      7.87 o
 -10   0  18        7.49        8.92     15.08 o
  -8   0  18       60.89       52.55     22.30 o
  -6   0  18        0.43       -5.73      5.73 o
  -4   0  18        1.72        0.39      7.52 o
  -2   0  18        4.60        4.59      7.75 o
   0   0  18       16.35       24.12      9.26 o
   2   0  18       71.92      115.20     23.61 o
   4   0  18        9.50       37.60     11.12 o
   6   0  18       15.75       21.09     10.29 o
   8   0  18       79.39       95.74     18.36 o
 -29   1  18        0.02        2.85      7.84 o
 -27   1  18        1.73        0.07      6.48 o
 -25   1  18        0.28       -0.22      5.48 o
 -23   1  18      115.19      106.49     15.03 o
 -21   1  18       17.38       16.49     11.62 o
 -19   1  18       47.25       43.00      6.61 o
 -17   1  18       13.27        8.08      5.52 o
 -15   1  18        2.00       -2.86      4.54 o
 -13   1  18       23.48       24.72      6.81 o
 -11   1  18       32.17       21.43      5.25 o
  -9   1  18        1.33        1.97      4.37 o
  -7   1  18       20.22       18.23      5.35 o
  -5   1  18        0.78        2.22      4.41 o
  -3   1  18        9.48        5.93      4.97 o
  -1   1  18        7.75        4.46      5.59 o
   1   1  18        3.62        1.15      6.63 o
   3   1  18        4.21        8.66      6.64 o
   5   1  18        1.84        2.50      6.44 o
   7   1  18        0.70        3.29      7.92 o
 -28   2  18        1.09        1.62      7.84 o
 -26   2  18        1.83       -4.37      5.96 o
 -24   2  18        9.53        9.29      5.93 o
 -22   2  18        2.30        1.51      5.68 o
 -20   2  18        7.13        3.32      5.18 o
 -18   2  18        8.02       -3.09      4.87 o
 -16   2  18        3.59        0.79      8.16 o
 -14   2  18        0.14        0.53      4.22 o
 -12   2  18        6.11       -3.95      3.95 o
 -10   2  18        0.99        2.95      4.01 o
  -8   2  18        3.19        9.35      4.68 o
  -6   2  18       37.46       30.36      6.05 o
  -4   2  18        0.11        0.18      4.92 o
  -2   2  18        0.77        2.45      5.61 o
   0   2  18        0.57        0.48      7.38 o
   2   2  18       39.26       45.33      8.25 o
   4   2  18       13.54       13.22      9.84 o
   6   2  18        4.90        8.52      8.35 o
 -27   3  18        1.26        0.90      6.73 o
 -25   3  18       32.27       22.52      8.29 o
 -23   3  18       29.80       25.26      7.02 o
 -21   3  18        0.04        4.65      5.12 o
 -19   3  18        9.69       10.87      5.38 o
 -17   3  18        0.36       -3.75      4.56 o
 -15   3  18       10.13        9.50      5.12 o
 -13   3  18       21.37       23.67      5.51 o
 -11   3  18        1.72        4.50      4.73 o
  -9   3  18        0.01       -3.64      5.11 o
  -7   3  18       12.39       11.03      4.87 o
  -5   3  18       22.04       32.72      6.33 o
  -3   3  18       33.97       39.06      6.61 o
  -1   3  18       31.09       33.57      7.27 o
   1   3  18       22.02       24.56      6.86 o
   3   3  18        2.06        7.40     13.80 o
   5   3  18        1.86       -1.89      8.19 o
 -26   4  18        0.86        0.10      6.89 o
 -24   4  18        4.07        6.54      6.58 o
 -22   4  18        4.34        1.64      5.35 o
 -20   4  18        0.04       -3.33      4.95 o
 -18   4  18        0.52       -4.83      4.83 o
 -16   4  18       24.75       27.07      5.16 o
 -14   4  18       15.31       13.48      5.68 o
 -12   4  18       22.54       19.83      4.60 o
 -10   4  18       51.23       38.76      9.12 o
  -8   4  18       16.91       17.53      5.07 o
  -6   4  18       42.72       48.53      6.68 o
  -4   4  18        0.55       -2.43      5.11 o
  -2   4  18       14.18       19.45      6.32 o
   0   4  18        5.61        5.14      8.99 o
   2   4  18       56.46       52.05      9.44 o
   4   4  18        6.39       11.07      8.19 o
 -25   5  18        8.09        1.54      6.67 o
 -23   5  18        5.74        4.92      6.75 o
 -21   5  18        9.88        5.83      5.81 o
 -19   5  18        6.10       -0.76      5.07 o
 -17   5  18        8.17       -1.53      4.95 o
 -15   5  18       47.94       35.12      9.08 o
 -13   5  18        0.64       -2.48      6.88 o
 -11   5  18        0.01       -2.26      7.48 o
  -9   5  18        1.67        3.54      9.93 o
  -7   5  18        7.00       16.60      8.73 o
  -5   5  18        0.33       -5.29      5.29 o
  -3   5  18       68.94       86.15      8.87 o
  -1   5  18        9.95       11.64      7.03 o
   1   5  18        7.14       15.74      8.19 o
   3   5  18        0.01       -8.52      8.52 o
 -22   6  18       36.15       40.44      8.41 o
 -20   6  18        2.32       -6.42     11.17 o
 -18   6  18        4.30        1.50      6.06 o
 -16   6  18        5.00        5.78      8.51 o
 -14   6  18       18.03       17.03      9.08 o
 -12   6  18        3.58       -0.14      8.05 o
 -10   6  18       52.01      114.55     16.80 o
  -8   6  18       14.66        9.68     19.67 o
  -6   6  18        0.16       -3.14     14.43 o
  -4   6  18        8.86       -2.32      6.17 o
  -2   6  18        2.03        7.21      6.75 o
   0   6  18        3.75       -0.98      7.25 o
 -19   7  18       12.34       17.05      7.87 o
 -17   7  18       12.65        4.97     16.39 o
 -15   7  18       30.36       49.92     15.08 o
 -13   7  18        8.08        2.62     20.98 o
 -11   7  18       16.98        7.87     20.98 o
  -9   7  18       15.61       32.79     24.92 o
  -3   7  18        0.05        5.25      7.87 o
 -27   1  19        6.67        8.10      7.84 o
 -25   1  19        8.27       14.50      7.84 o
 -23   1  19       57.30       57.97      7.64 o
 -21   1  19       34.66       28.21      9.42 o
 -19   1  19        5.62       13.12      8.04 o
 -17   1  19        1.53       -4.93      4.93 o
 -15   1  19        0.39       -4.41      4.41 o
 -13   1  19        3.76       -0.96     10.41 o
 -11   1  19        3.97       -0.42      4.87 o
  -9   1  19        8.04        5.97      5.16 o
  -7   1  19        1.96        6.27      4.97 o
  -5   1  19        3.82        4.65      5.48 o
  -3   1  19        4.96        0.99      5.70 o
  -1   1  19        4.50        9.74      6.09 o
   1   1  19       61.23       85.27      9.53 o
   3   1  19        2.76       13.34      6.92 o
   5   1  19        0.58       -7.21      7.21 o
 -26   2  19        4.68        2.62      7.87 o
 -24   2  19        4.36       -3.00      6.33 o
 -22   2  19       51.93       52.81      8.01 o
 -20   2  19        0.43       -3.57      4.70 o
 -18   2  19        0.14       -5.14      5.30 o
 -16   2  19        1.80        1.98      5.09 o
 -14   2  19        2.35       -2.76      6.10 o
 -12   2  19        0.25       -2.81      4.61 o
 -10   2  19        3.77        8.87      4.97 o
  -8   2  19        0.20       -2.81      4.68 o
  -6   2  19       27.43       26.31      6.14 o
  -4   2  19        0.19        6.68      5.57 o
  -2   2  19       19.89       24.11     10.41 o
   0   2  19       21.48       21.19      7.21 o
   2   2  19        0.35        1.74      7.94 o
   4   2  19        0.82        0.69      7.84 o
 -25   3  19        3.53       -1.64      7.25 o
 -23   3  19        0.03        3.15     13.77 o
 -21   3  19        3.76       -1.73      5.54 o
 -19   3  19        7.40        1.34      5.21 o
 -17   3  19        2.58       -4.10      4.10 o
 -15   3  19        2.42        4.36      5.05 o
 -13   3  19        0.01        6.73      4.89 o
 -11   3  19       24.44       30.60      5.84 o
  -9   3  19        0.03       -2.92      4.80 o
  -7   3  19        6.57        5.01      5.34 o
  -5   3  19        3.68        0.60      5.48 o
  -3   3  19        9.98        5.03      5.87 o
  -1   3  19        2.01        2.08      6.14 o
   1   3  19        7.47       -1.97      7.42 o
   3   3  19       14.65       22.43     11.80 o
 -24   4  19        0.27       -4.72      6.55 o
 -22   4  19       11.84       14.98      6.98 o
 -20   4  19        2.99       -4.00      4.96 o
 -18   4  19        6.81        6.14      5.75 o
 -16   4  19        1.79       -1.76      4.87 o
 -14   4  19       22.11       30.05      8.52 o
 -12   4  19        8.64       18.30     10.49 o
 -10   4  19       11.15       11.29      5.08 o
  -8   4  19        7.24        8.76      5.27 o
  -6   4  19        4.63       -2.64      5.49 o
  -4   4  19        5.99        8.95      5.80 o
  -2   4  19        2.99       -5.68      6.91 o
   0   4  19        2.58       -2.70      7.87 o
   2   4  19       17.53       20.72     14.43 o
 -23   5  19       13.67       14.43     11.80 o
 -21   5  19       11.17        0.28      5.57 o
 -19   5  19        0.10       -7.28      9.09 o
 -17   5  19        6.93       -2.39      4.99 o
 -15   5  19        4.91       -6.56      7.02 o
 -13   5  19        7.57       13.75      8.70 o
 -11   5  19       40.03       57.77     10.32 o
  -9   5  19       26.64       26.53     11.12 o
  -7   5  19        0.33        0.64      5.35 o
  -5   5  19        0.39        3.75      6.30 o
  -3   5  19        0.15       -6.30      6.30 o
  -1   5  19        0.53        1.39      7.25 o
 -18   6  19        3.07       -0.01      5.24 o
 -16   6  19       10.96        5.61      8.90 o
 -14   6  19       14.36       31.59     10.22 o
 -12   6  19        2.09        2.31      8.48 o
 -10   6  19        0.10       17.05     13.12 o
  -8   6  19        0.02        6.56     11.80 o
  -6   6  19       13.44       -5.25     11.80 o
  -4   6  19        0.23       -1.48      5.03 o
 -26   0  20       98.12      127.22     18.36 o
 -24   0  20        6.86       10.49     10.49 o
 -22   0  20       10.32        2.62     10.49 o
 -20   0  20       10.46        3.93      9.18 o
 -18   0  20        2.86       -7.14      7.14 o
 -16   0  20        1.51        7.41      8.08 o
 -14   0  20       14.55       10.56     15.08 o
 -12   0  20       18.08       13.99      8.21 o
 -10   0  20        0.79       12.09     13.12 o
  -8   0  20       22.80       24.92      8.21 o
  -6   0  20        0.09        9.38      8.08 o
  -4   0  20        9.35        6.32      8.32 o
  -2   0  20       33.00       58.21     12.31 o
   0   0  20       31.97       36.84     11.30 o
   2   0  20        3.33        1.31     11.80 o
 -25   1  20       23.50       26.54      7.84 o
 -23   1  20        6.68       -1.89      9.84 o
 -21   1  20        8.85        3.70      6.74 o
 -19   1  20        5.71       -0.56      6.36 o
 -17   1  20       10.38       -0.84      5.37 o
 -15   1  20       14.73       11.31      5.35 o
 -13   1  20       35.59       53.44      6.83 o
 -11   1  20        2.13        1.87      5.26 o
  -9   1  20        0.57        2.33      5.31 o
  -7   1  20       36.41       30.94      6.49 o
  -5   1  20        7.04       -0.23      6.31 o
  -3   1  20        2.58       -1.19      5.66 o
  -1   1  20        0.11        0.82      7.92 o
   1   1  20        0.07       -1.01      7.48 o
 -24   2  20        0.83        8.22      6.91 o
 -22   2  20        2.32       -6.30      6.30 o
 -20   2  20        0.59       -5.29      5.29 o
 -18   2  20        0.26       -3.09      5.29 o
 -16   2  20        2.43        0.82      5.64 o
 -14   2  20        5.22        2.69      4.88 o
 -12   2  20        4.57        4.16      5.21 o
 -10   2  20        1.73        1.53      5.11 o
  -8   2  20        1.69        5.59      5.42 o
  -6   2  20       11.09       15.32      6.37 o
  -4   2  20        2.00        2.33      6.02 o
  -2   2  20       22.23        9.02      7.28 o
   0   2  20        2.72       -6.71      6.71 o
 -23   3  20        0.49        5.16      7.25 o
 -21   3  20       10.62       17.79     11.15 o
 -19   3  20        0.78       -1.65      5.45 o
 -17   3  20        7.61        0.99      5.02 o
 -15   3  20        0.63       -2.47      5.15 o
 -13   3  20       26.47       29.07      6.03 o
 -11   3  20        9.29       14.63      5.21 o
  -9   3  20        4.12       -4.80      5.30 o
  -7   3  20        0.08       -0.40      8.06 o
  -5   3  20       13.44       17.88      6.74 o
  -3   3  20        0.01        2.56      6.58 o
  -1   3  20       18.32       23.24      8.38 o
 -22   4  20        2.57        2.13     15.08 o
 -20   4  20        1.20       -5.56      5.56 o
 -18   4  20        2.94       -3.93      5.87 o
 -16   4  20        0.56       -0.87      4.99 o
 -14   4  20       31.05       34.96      6.14 o
 -12   4  20        6.59        1.78      7.31 o
 -10   4  20        6.37        4.65      6.06 o
  -8   4  20        0.45        2.15      6.69 o
  -6   4  20        1.01        4.02      5.95 o
  -4   4  20       45.97       41.31     10.49 o
  -2   4  20        0.01       -5.08      7.25 o
 -19   5  20        0.89       -5.56      5.56 o
 -17   5  20        0.07        1.31     10.49 o
 -15   5  20        3.77       -3.31      8.52 o
 -13   5  20        8.29        8.74      9.70 o
 -11   5  20        5.78       -2.36      9.14 o
  -9   5  20       26.26       24.92     13.12 o
  -7   5  20       13.67       19.60      9.18 o
  -5   5  20        0.47       -7.87      7.87 o
 -23   1  21        3.15       -1.72      8.52 o
 -21   1  21        6.01       -4.24      5.97 o
 -19   1  21        1.51       -5.97      5.97 o
 -17   1  21        4.06       -4.59      6.49 o
 -15   1  21       27.34       46.41      7.48 o
 -13   1  21        8.28        2.82      6.20 o
 -11   1  21        8.76        5.35      5.95 o
  -9   1  21       39.57       54.45      9.73 o
  -7   1  21        9.80       17.84      6.99 o
  -5   1  21        4.57       -2.10      6.91 o
  -3   1  21        7.53       14.74      7.84 o
 -22   2  21        0.35       -5.90     12.46 o
 -20   2  21        0.15       -5.35      5.97 o
 -18   2  21       10.26       24.46     12.46 o
 -16   2  21        9.18       20.57      8.52 o
 -14   2  21        0.69        4.79      6.00 o
 -12   2  21        2.03       -0.29      5.84 o
 -10   2  21       10.08        7.80      6.78 o
  -8   2  21        0.29       -1.45      5.91 o
  -6   2  21        1.23       -2.89      6.12 o
  -4   2  21       33.76       35.71      8.16 o
 -19   3  21       11.46        7.61      6.55 o
 -17   3  21       14.33       29.95     10.49 o
 -15   3  21        0.42       -0.75      6.30 o
 -13   3  21       22.88       33.58      7.13 o
 -11   3  21       13.28       24.22      6.89 o
  -9   3  21        2.05        0.54      8.22 o
  -7   3  21       14.93       13.15      6.74 o
  -5   3  21       13.04       22.26      7.40 o
 -16   4  21       23.93       25.77     10.49 o
 -14   4  21        0.47       -2.15      5.73 o
 -12   4  21       23.57       32.17      7.52 o
 -10   4  21        5.75       12.62      6.33 o
  -8   4  21        3.04        4.78      6.21 o
 -18   0  22        0.50        2.62     10.49 o
 -16   0  22        9.33       15.74     10.49 o
 -14   0  22       33.42       53.77     13.12 o
 -12   0  22       21.63       31.48     11.80 o
 -10   0  22       12.20       17.05     10.49 o
  -8   0  22        3.07       -6.56      9.18 o
 -17   1  22        2.21        0.56      9.84 o
 -15   1  22        1.99       -3.93      6.49 o
 -13   1  22       26.98       11.02      6.91 o
 -11   1  22        3.73       -5.25      9.84 o
  -9   1  22        2.35       -6.49      6.49 o
 -16   2  22        6.00       -1.66      6.91 o
 -14   2  22       62.03       91.85     11.01 o
 -12   2  22        0.75       -4.98     11.80 o
 -10   2  22        7.00       10.49      9.18 o
 
